# Supplementary material for: Analysis of codon usage patterns in citrus based on coding sequence data
Source: BMC Genomics. 2020 Dec 16;21(Suppl 5):234. doi: 10.1186/s12864-020-6641-x (PMC7739459; doi:10.1186/s12864-020-6641-x)
Supplement: Supplementary file 1 — Additional file 1 High frequency codon pairs table. The RSCPU value and number of each high frequency codon pairs of each citrus species. [file 12864_2020_6641_MOESM1_ESM.xlsx]

## Sheet: Fortunella hindsii
Codon Pair	RSCPU	Num
GCTGCT	1.82	32591
GCTCCT	1.61	10764
GCTACT	1.63	8967
GCTGTT	1.74	23094
GCTTTT	1.25	14677
GCTAAT	1.4	11009
GCTGAT	1.5	26890
GCTCAT	1.37	8939
GCTTAT	1.32	11239
GCTTGT	1.21	7756
GCTTCT	2.06	18706
GCTTCA	1.62	14735
GCTTTG	1.6	16654
GCTATT	1.59	12363
GCTATG	1	8347
GCTTGG	1	6737
GCCAAT	1.31	10262
GCCGAT	1.31	5303
GCCCAT	1.3	3824
GCCTAT	1.25	4449
GCCAGA	1.86	4322
GCCTTG	1.7	7430
GCCATT	1.6	12633
GCCATG	1	10159
GCCTGG	1	2187
GCAGCT	1.58	18776
GCAGCA	1.52	18045
GCACCA	1.54	7398
GCAGTT	1.71	13890
GCATTT	1.4	15087
GCAAAT	1.38	16388
GCAGAT	1.46	15823
GCACAT	1.43	6086
GCATAT	1.33	8596
GCATCA	1.64	12332
GCAAGA	2.18	9790
GCAAGG	1.74	7803
GCATTG	1.7	13044
GCAATT	1.54	15474
GCAATG	1	14066
GCATGG	1	6247
GCGTTT	1.34	3139
GCGAAT	1.31	3088
GCGGAT	1.38	4169
GCGCAT	1.29	1578
GCGTAT	1.25	2000
GCGAGA	1.6	2025
GCGAGG	1.91	2412
GCGTTG	1.57	3221
GCGATT	1.71	4032
GCGATG	1	3333
GCGTGG	1	1626
GGTGCT	1.72	15318
GGTCCT	1.58	7137
GGTACT	1.55	5485
GGTGTT	1.75	15332
GGTTTT	1.24	12633
GGTAAT	1.26	8089
GGTAAA	1.3	8783
GGTGAT	1.4	20839
GGTGAA	1.24	17204
GGTCAT	1.33	7038
GGTTAT	1.28	9356
GGTTCT	1.83	12349
GGTTCA	1.61	10834
GGTAGA	1.52	4886
GGTTTG	1.67	11309
GGTATT	1.6	8604
GGTATG	1	5005
GGTTGG	1	5530
GGCCCT	1.56	4142
GGCGTT	1.52	3795
GGCAAT	1.24	9672
GGCGAT	1.23	4831
GGCCAT	1.22	5324
GGCTAT	1.22	6357
GGCAGA	1.63	4578
GGCTTG	1.53	7238
GGCATT	1.54	10222
GGCATG	1	8047
GGCTGG	1	4059
GGAGCT	1.7	11791
GGACCT	1.54	5244
GGAACT	1.6	10424
GGAGTT	1.75	12446
GGATTT	1.35	12937
GGAAAT	1.29	16593
GGAGAT	1.42	16548
GGACAT	1.33	5243
GGATAT	1.26	7642
GGAAGA	2.47	10760
GGAAGG	1.73	7538
GGATTG	1.66	9313
GGAATT	1.57	13695
GGAATG	1	10806
GGATGG	1	6247
GGGGCT	1.56	5754
GGGGTT	1.76	7415
GGGTTT	1.37	9565
GGGAAT	1.31	9266
GGGGAT	1.44	9437
GGGCAT	1.37	4879
GGGTAT	1.27	4810
GGGAGT	1.51	5217
GGGAGA	1.97	5264
GGGAGG	1.79	4766
GGGCTT	1.59	6805
GGGATT	1.65	9423
GGGATG	1	7042
GGGTGG	1	3628
CCTGCT	1.75	13097
CCTCCT	1.58	13135
CCTACT	1.62	5629
CCTGTT	1.69	13033
CCTAAT	1.39	8960
CCTGAT	1.53	18639
CCTCAT	1.33	6968
CCTTAT	1.24	7247
CCTTGT	1.21	4252
CCTTCT	1.85	12127
CCTTCA	1.79	11738
CCTCTT	1.5	9661
CCTATT	1.57	6586
CCTATG	1	4440
CCTTGG	1	4251
CCCAAT	1.22	6243
CCCGAT	1.3	3775
CCCCAT	1.26	2677
CCCAGA	1.91	2914
CCCTTG	1.73	3861
CCCATG	1	4336
CCCTGG	1	1690
CCAGCT	1.63	9735
CCACCA	1.7	12468
CCAACT	1.54	9071
CCAGTT	1.73	10046
CCATTT	1.41	11455
CCAAAT	1.36	14531
CCAGAT	1.5	13263
CCACAT	1.4	4787
CCATAT	1.34	6310
CCATCT	1.56	10789
CCATCA	1.61	11185
CCAAGA	2.21	7115
CCAAGG	1.66	5348
CCATTG	1.67	8356
CCAATT	1.55	10299
CCAATG	1	7893
CCATGG	1	5139
CCATGA	1.55	348
CCGGTT	1.52	3408
CCGTTT	1.36	3283
CCGAAT	1.25	3554
CCGGAT	1.27	3974
CCGCAT	1.3	1709
CCGAGA	1.72	2015
CCGAGG	1.5	1757
CCGTTG	1.57	2832
CCGATG	1	2433
CCGTGG	1	1860
ACTGCT	1.72	14897
ACTCCT	1.51	8408
ACTCCA	1.51	8443
ACTACT	1.69	6186
ACTGTT	1.66	13557
ACTAAT	1.39	7165
ACTGAT	1.5	17573
ACTCAT	1.33	5952
ACTTAT	1.2	6866
ACTTGT	1.23	5176
ACTTCT	1.82	10917
ACTTCA	1.65	9874
ACTTTG	1.53	9861
ACTATT	1.6	7183
ACTATG	1	4384
ACTTGG	1	4644
ACTTGA	1.55	406
ACCCCA	1.66	4338
ACCGAT	1.3	4017
ACCAGA	1.89	3552
ACCATG	1	6050
ACCTGG	1	1595
ACCTGA	1.61	256
ACAGCT	1.58	10029
ACACCA	1.67	6669
ACAACA	1.54	8712
ACAGTT	1.67	9367
ACATTT	1.36	10488
ACAAAT	1.33	11852
ACAGAT	1.44	11044
ACACAT	1.37	4033
ACATAT	1.28	6255
ACATCA	1.54	8798
ACAAGA	2.29	6746
ACAAGG	1.73	5079
ACATTG	1.59	7749
ACAATT	1.51	10413
ACAATG	1	8917
ACATGG	1	5341
ACGTTT	1.28	2545
ACGAAT	1.27	2516
ACGGAT	1.34	3743
ACGCAT	1.28	1393
ACGAGA	1.7	1718
ACGAGG	1.79	1817
ACGATT	1.5	2840
ACGATG	1	2625
ACGTGG	1	1937
GTTGCT	1.75	22721
GTTCCT	1.68	12508
GTTACT	1.61	8189
GTTGTT	1.74	21479
GTTAAT	1.36	11082
GTTGAT	1.49	30674
GTTCAT	1.39	9522
GTTTAT	1.28	11117
GTTTGT	1.21	7055
GTTTCT	1.97	16360
GTTTCA	1.62	13452
GTTCTT	1.61	15634
GTTTTG	1.56	15237
GTTATT	1.56	11467
GTTATG	1	7675
GTTTGG	1	6765
GTCCCT	1.51	4221
GTCAAT	1.27	8999
GTCGAT	1.31	5055
GTCCAT	1.25	3734
GTCTCT	1.52	6081
GTCAGA	1.75	3967
GTCTTG	1.57	5780
GTCATG	1	6796
GTCTGG	1	2499
GTAGCT	1.62	7319
GTAACT	1.53	5175
GTAGTT	1.63	6043
GTATTT	1.35	6851
GTAAAT	1.35	7724
GTAGAT	1.43	8685
GTACAT	1.38	3444
GTATAT	1.33	4440
GTATCT	1.62	5577
GTATCA	1.71	5888
GTAAGA	1.88	3456
GTATTG	1.57	5496
GTAATT	1.58	6717
GTAATG	1	5580
GTATGG	1	2886
GTGTTT	1.32	9704
GTGAAT	1.32	11547
GTGGAT	1.42	14968
GTGCAT	1.34	5638
GTGAGA	2.03	6411
GTGAGG	1.99	6270
GTGCTT	1.63	9564
GTGATT	1.63	11929
GTGATG	1	9516
GTGTGG	1	3917
TTTGCT	1.7	20151
TTTCCT	1.6	10601
TTTACT	1.51	7324
TTTGTT	1.63	20419
TTTAAT	1.3	10846
TTTGAT	1.47	31679
TTTCAT	1.35	9431
TTTTAT	1.21	9076
TTTTCT	1.85	14022
TTTTCA	1.54	11692
TTTCTT	1.7	14933
TTTATT	1.55	11234
TTTATG	1	8326
TTTTGG	1	7308
TTCCCT	1.52	6409
TTCACT	1.55	8991
TTCAAT	1.22	13255
TTCGAT	1.27	5619
TTCCAT	1.26	6177
TTCTCT	1.58	10865
TTCAGA	1.8	6527
TTCTTG	1.92	12467
TTCATG	1	10098
TTCTGG	1	5289
AATGCT	1.62	21431
AATCCT	1.59	12925
AATACT	1.52	8084
AATGTT	1.56	20589
AATAAT	1.38	18049
AATGAT	1.42	27966
AATCAT	1.31	9838
AATTAT	1.26	11053
AATTCT	1.78	15883
AATTCA	1.65	14735
AATAGA	1.66	6651
AATTTG	1.66	17620
AATATT	1.59	15275
AATATG	1	10755
AATTGG	1	7171
AACCAT	1.25	5740
AACAGA	1.91	6834
AACTTG	1.84	10880
AACATG	1	10369
AACTGG	1	5478
AAAGCT	1.58	20110
AAAGTT	1.7	18765
AAATTT	1.28	15733
AAAAAT	1.36	18777
AAAGAT	1.42	27257
AAACAT	1.26	7860
AAATAT	1.32	11785
AAATCT	1.54	15127
AAATCA	1.51	14862
AAAAGA	1.97	12158
AAAAGG	1.58	9739
AAAATT	1.51	17838
AAAATG	1	15251
AAATGG	1	10277
AAGGCT	1.57	15897
AAGCCT	1.53	11956
AAGGTT	1.69	16754
AAGTTT	1.23	15230
AAGAAT	1.25	20653
AAGGAT	1.38	22869
AAGCAT	1.3	11281
AAGAGA	2.11	14792
AAGAGG	1.69	11814
AAGCTT	1.66	19783
AAGATT	1.51	18728
AAGATG	1	14401
AAGTGG	1	7235
GATGCT	1.67	28772
GATCCT	1.64	15655
GATGTT	1.68	27888
GATTTT	1.33	22682
GATAAT	1.38	18554
GATGAT	1.47	49607
GATCAT	1.38	13601
GATTAT	1.28	14163
GATTCT	1.9	19511
GATTCA	1.53	15716
GATAGA	1.63	8778
GATTTG	1.7	21046
GATATT	1.59	20947
GATATG	1	14140
GATTGG	1	9578
GACAAT	1.23	12587
GACCAT	1.31	5593
GACTAT	1.2	7193
GACAGA	1.9	6820
GACTTG	1.92	10938
GACATG	1	12222
GACTGG	1	5515
GAAGCT	1.66	27930
GAAACT	1.56	16191
GAAGTT	1.72	23128
GAATTT	1.36	17744
GAAAAT	1.43	28266
GAAGAT	1.46	37840
GAACAT	1.36	8699
GAACAA	1.22	14557
GAATAT	1.33	12268
GAAAGA	2.3	14237
GAAAGG	1.65	10203
GAACTT	1.51	15652
GAAATT	1.6	23570
GAAATG	1	19688
GAATGG	1	9058
GAGGCT	1.57	15589
GAGCCT	1.5	8612
GAGGTT	1.7	15660
GAGTTT	1.26	15898
GAGAAT	1.35	20732
GAGGAT	1.42	23730
GAGCAT	1.31	10027
GAGAGA	2.11	13557
GAGAGG	1.89	12160
GAGCTT	1.69	19208
GAGATT	1.54	19361
GAGATG	1	16762
GAGTGG	1	6733
CATGCT	1.62	10908
CATCCT	1.52	7763
CATGTT	1.62	10834
CATTTT	1.28	9709
CATAAT	1.34	7198
CATGAT	1.44	14603
CATCAT	1.35	8626
CATTAT	1.24	6014
CATTCT	1.83	7902
CATTCA	1.62	7004
CATTTG	1.58	9133
CATATT	1.54	7248
CATATG	1	5105
CATTGG	1	3722
CACAGA	1.71	3831
CACTTG	1.84	5340
CACATG	1	5425
CACTGG	1	2811
CAAGCT	1.54	13167
CAACCA	1.52	7330
CAAGTT	1.61	13009
CAATTT	1.29	9681
CAAAAT	1.24	15713
CAAGAT	1.4	16478
CAAGAA	1.21	20766
CAACAT	1.31	6887
CAATAT	1.28	6835
CAAAGA	2.11	8742
CAAAGG	1.59	6571
CAAATT	1.58	12988
CAAATG	1	11392
CAATGG	1	5180
CAGGCT	1.58	8492
CAGCCT	1.53	7911
CAGGTT	1.71	9060
CAGTTT	1.27	10541
CAGAAT	1.32	11887
CAGGAT	1.44	10237
CAGCAT	1.33	7525
CAGAGA	2	7807
CAGAGG	1.65	6451
CAGCTT	1.58	11959
CAGATT	1.55	10609
CAGATG	1	9148
CAGTGG	1	4888
TATGCT	1.58	13154
TATCCT	1.58	6647
TATGTT	1.61	12468
TATTTT	1.27	9889
TATAAT	1.31	8405
TATGAT	1.42	19327
TATCAT	1.32	5965
TATTAT	1.27	7345
TATTCT	1.68	7535
TATTCA	1.53	6866
TATTTG	1.54	9243
TATATT	1.51	7317
TATATG	1	5828
TATTGG	1	4620
TACCCA	1.54	4018
TACAAT	1.24	9831
TACCAT	1.32	4371
TACAGA	2.03	5533
TACTTG	2.11	8084
TACATG	1	8115
TACTGG	1	3849
TGTGCT	1.73	8000
TGTGTT	1.64	7557
TGTAAT	1.29	4781
TGTGAT	1.43	11118
TGTCAT	1.26	3099
TGTTAT	1.22	3870
TGTTCT	1.67	5512
TGTTCA	1.58	5211
TGTAGA	1.71	3000
TGTTTG	1.8	6263
TGTATG	1	3126
TGTTGG	1	2806
TGCAAT	1.23	7140
TGCGAT	1.2	2119
TGCCAT	1.22	3229
TGCAGA	1.88	3963
TGCTTG	1.94	6313
TGCATG	1	5137
TGCTGG	1	2552
TCTGCT	1.82	19044
TCTCCT	1.56	11764
TCTACT	1.62	7455
TCTGTT	1.73	17200
TCTAAT	1.42	10018
TCTGAT	1.53	23513
TCTCAT	1.35	8382
TCTTAT	1.25	7301
TCTTCT	2.07	21272
TCTTCA	1.65	16988
TCTAGA	1.52	5486
TCTCTT	1.5	13403
TCTATT	1.5	8268
TCTATG	1	6212
TCTTGG	1	6064
TCCACT	1.51	6105
TCCAAT	1.27	9071
TCCGAT	1.27	4561
TCCCAT	1.27	3593
TCCTCT	1.56	7833
TCCAGA	1.96	4196
TCCAGG	1.53	3268
TCCTTG	1.69	6672
TCCATT	1.52	9101
TCCATG	1	7213
TCCTGG	1	2353
TCAGCT	1.73	13712
TCACCA	1.58	8675
TCAACT	1.52	11512
TCAGTT	1.73	12090
TCATTT	1.36	13302
TCAAAT	1.36	17563
TCAGAT	1.5	16302
TCACAT	1.38	5786
TCATAT	1.32	6926
TCATCT	1.54	15820
TCATCA	1.72	17700
TCAAGA	2.46	10056
TCAAGG	1.78	7300
TCATTG	1.6	10276
TCAATG	1	10991
TCATGG	1	6318
TCGGCT	1.56	3875
TCGGTT	1.54	3709
TCGTTT	1.34	4004
TCGAAT	1.31	3774
TCGGAT	1.38	5049
TCGCAT	1.4	1901
TCGTAT	1.24	2156
TCGAGA	1.76	2270
TCGAGG	1.82	2348
TCGTTG	1.61	3439
TCGATG	1	2983
TCGTGG	1	2132
AGTGCT	1.72	11696
AGTCCT	1.61	6156
AGTACT	1.64	5448
AGTGTT	1.6	9924
AGTTTT	1.23	9215
AGTAAT	1.33	8716
AGTGAT	1.43	17325
AGTCAT	1.36	5398
AGTTCT	1.58	9552
AGTTCA	1.55	9380
AGTAGA	1.84	4612
AGTTTG	1.84	9215
AGTATT	1.5	6193
AGTATG	1	4233
AGTTGG	1	4045
AGCCCT	1.56	4612
AGCAAT	1.2	10879
AGCGAT	1.26	3419
AGCCAT	1.25	4396
AGCAGA	1.94	5644
AGCTTG	1.93	8677
AGCATG	1	7479
AGCTGG	1	3867
CGTGCT	1.61	6074
CGTGTT	1.63	5719
CGTTTT	1.21	4439
CGTAAT	1.32	3358
CGTAAA	1.2	4264
CGTGAT	1.39	7534
CGTGAA	1.25	7257
CGTCAT	1.26	2638
CGTTAT	1.24	3277
CGTTCT	1.66	3496
CGTTCA	1.53	3217
CGTATT	1.56	3725
CGTATG	1	2256
CGTTGG	1	2087
CGTTGA	1.55	203
CGCGAT	1.21	1709
CGCTAT	1.21	2263
CGCATG	1	2403
CGCTGG	1	1569
CGCTGA	1.68	152
CGAGCT	1.63	4323
CGAGTT	1.68	4049
CGATTT	1.26	3273
CGAAAT	1.25	3988
CGAGAT	1.37	4354
CGACAT	1.26	1692
CGACAA	1.23	2559
CGATAT	1.24	2402
CGATCA	1.5	3056
CGAAGA	2.23	3532
CGAAGG	1.59	2513
CGATTG	1.55	2716
CGAATT	1.52	3521
CGAATG	1	2873
CGATGG	1	1843
CGGGTT	1.55	2533
CGGTTT	1.24	3300
CGGAAT	1.31	2877
CGGGAT	1.39	2845
CGGCAT	1.41	2270
CGGAGA	1.73	2452
CGGAGG	1.57	2227
CGGCTT	1.51	3148
CGGATG	1	2719
CGGTGG	1	1489
AGAGCT	1.67	10076
AGACCA	1.54	4600
AGAACT	1.55	7250
AGAGTT	1.64	9019
AGATTT	1.29	8770
AGAAAT	1.27	12674
AGAGAT	1.37	13961
AGACAT	1.28	3985
AGATAT	1.23	6339
AGAAGA	2.61	10850
AGAAGG	1.75	7280
AGATTG	1.8	8371
AGAATG	1	8736
AGATGG	1	5737
AGGGCT	1.66	6267
AGGCCA	1.53	5631
AGGACT	1.55	4778
AGGGTT	1.77	6633
AGGTTT	1.27	7176
AGGAAT	1.27	8564
AGGGAT	1.38	9223
AGGCAT	1.33	5257
AGGAGA	2.17	7871
AGGAGG	1.83	6643
AGGCTT	1.72	8443
AGGATT	1.58	8137
AGGATG	1	6556
AGGTGG	1	3336
CTTGCT	1.7	18832
CTTCCT	1.65	12607
CTTACT	1.54	5867
CTTGTT	1.71	18069
CTTAAT	1.31	8722
CTTGAT	1.46	24323
CTTCAT	1.29	9981
CTTTAT	1.22	8134
CTTTCT	1.94	13496
CTTTCA	1.63	11306
CTTCTT	1.69	16139
CTTATT	1.51	9112
CTTATG	1	6159
CTTTGG	1	5712
CTCCCT	1.57	4561
CTCACT	1.5	6036
CTCTCT	1.69	8635
CTCAGA	1.73	4520
CTCATG	1	6289
CTCTGG	1	3136
CTAGCT	1.6	5727
CTAGTT	1.57	4620
CTATTT	1.32	5211
CTAAAT	1.25	5705
CTAGAT	1.32	6293
CTACAT	1.3	2930
CTATAT	1.27	3357
CTATCT	1.57	4854
CTATCA	1.62	4980
CTAAGA	1.82	3647
CTAAGG	1.52	3048
CTAATG	1	4590
CTATGG	1	2650
CTGGCT	1.58	7488
CTGGTT	1.56	7299
CTGTTT	1.3	7046
CTGAAT	1.31	8677
CTGGAT	1.39	10334
CTGCAT	1.32	5017
CTGTAT	1.22	4438
CTGAGA	1.89	5499
CTGAGG	1.75	5088
CTGCTT	1.56	7833
CTGATT	1.52	7544
CTGATG	1	6485
CTGTGG	1	3346
TTAGCT	1.59	8695
TTACCT	1.51	5655
TTAGTT	1.61	6870
TTATTT	1.36	8242
TTAAAT	1.32	9187
TTAGAT	1.43	11021
TTACAT	1.36	4437
TTATAT	1.29	5395
TTATCT	1.59	8557
TTATCA	1.58	8466
TTAAGA	1.88	5426
TTAAGG	1.57	4543
TTAATT	1.52	7122
TTAATG	1	6287
TTATGG	1	4115
TTGGCT	1.69	15882
TTGCCT	1.58	10568
TTGGTT	1.6	14681
TTGTTT	1.31	13128
TTGAAT	1.32	15960
TTGGAT	1.43	21017
TTGCAT	1.39	9393
TTGTAT	1.2	7480
TTGAGA	2.04	10083
TTGAGG	1.81	8937
TTGCTT	1.68	14984
TTGATT	1.53	14158
TTGATG	1	13345
TTGTGG	1	5759
ATTGCT	1.66	21732
ATTCCT	1.57	12877
ATTACT	1.58	8114
ATTGTT	1.63	19939
ATTAAT	1.32	11098
ATTGAT	1.46	31584
ATTCAT	1.32	9445
ATTTAT	1.21	8595
ATTTCT	1.82	14067
ATTTCA	1.62	12461
ATTCTT	1.54	15245
ATTTTG	1.53	15150
ATTATT	1.56	12124
ATTATG	1	7799
ATTTGG	1	6575
ATCGAT	1.22	5382
ATCCAT	1.24	4707
ATCAGA	1.96	5813
ATCTTG	1.64	7242
ATCATG	1	8016
ATCTGG	1	3162
ATAGCT	1.54	7714
ATACCA	1.56	5227
ATAACA	1.51	5768
ATAGTT	1.54	6292
ATATTT	1.34	10770
ATAAAT	1.29	8715
ATAGAT	1.36	8759
ATACAT	1.28	3567
ATATAT	1.3	6863
ATATCT	1.61	8011
ATATCA	1.7	8456
ATAAGA	2.03	5006
ATAAGG	1.68	4149
ATATTG	1.71	8001
ATAATG	1	6930
ATATGG	1	5465
ATGGCT	1.61	18257
ATGGTT	1.56	13241
ATGTTT	1.27	11034
ATGAAT	1.27	14483
ATGGAT	1.37	20979
ATGCAT	1.34	7969
ATGTAT	1.22	7713
ATGAGA	2.08	9190
ATGAGG	1.64	7240
ATGCTT	1.74	13899
ATGATG	1	13852
ATGTGG	1	5853
TGGGCT	1.68	7351
TGGCCT	1.62	4568
TGGACT	1.54	5188
TGGGTT	1.75	7493
TGGTTT	1.22	7026
TGGAAT	1.28	9348
TGGGAT	1.37	10138
TGGCAT	1.31	4202
TGGAGA	2.15	6282
TGGAGG	1.67	4870
TGGCTT	1.56	7010
TGGATT	1.56	7853
TGGATG	1	6763
TGGTGG	1	5152

## Sheet: Citrus grandis
Codon Pair	RSCPU	Num
GCTGCT	1.85	23256
GCTCCT	1.61	7703
GCTACT	1.62	6797
GCTGTT	1.74	17017
GCTTTT	1.26	10852
GCTAAT	1.41	8214
GCTGAT	1.51	19637
GCTCAT	1.36	6498
GCTTAT	1.31	8131
GCTTGT	1.2	5743
GCTTCT	2.05	13629
GCTTCA	1.59	10599
GCTAGA	1.53	5158
GCTCTT	1.55	11640
GCTTTG	1.54	11567
GCTATT	1.58	9109
GCTATG	1	6077
GCTTGG	1	4799
GCCGTT	1.56	3894
GCCAAT	1.27	6914
GCCGAT	1.24	3663
GCCCAT	1.32	2731
GCCTAT	1.23	3011
GCCTCT	1.53	4536
GCCAGA	1.93	3274
GCCCTT	1.52	4749
GCCTTG	1.68	5247
GCCATT	1.55	8687
GCCATG	1	7328
GCCTGG	1	1677
GCAGCT	1.6	13408
GCAGCA	1.51	12623
GCACCA	1.59	5265
GCAGTT	1.73	10008
GCATTT	1.41	10644
GCAAAT	1.38	11649
GCAGAT	1.49	11632
GCACAT	1.42	4250
GCATAT	1.32	6249
GCATCT	1.51	8213
GCATCA	1.58	8602
GCAAGA	2.27	7113
GCAAGG	1.77	5566
GCATTG	1.75	9384
GCAATT	1.53	11169
GCAATG	1	9838
GCATGG	1	4437
GCGGTT	1.5	2561
GCGTTT	1.35	2150
GCGAAT	1.32	2071
GCGGAT	1.41	2963
GCGCAT	1.27	979
GCGAGA	1.79	1481
GCGAGG	1.9	1571
GCGTTG	1.64	2234
GCGATG	1	2067
GCGTGG	1	1163
GGTGCT	1.79	11056
GGTCCT	1.6	5474
GGTACT	1.58	3952
GGTGTT	1.82	11383
GGTTTT	1.25	9135
GGTAAT	1.26	6047
GGTAAA	1.26	5997
GGTGAT	1.4	14902
GGTGAA	1.24	12148
GGTCAT	1.32	4959
GGTTAT	1.26	6537
GGTTCT	1.86	9107
GGTTCA	1.6	7843
GGTAGA	1.58	3580
GGTTTG	1.68	8002
GGTATT	1.52	5660
GGTATG	1	3484
GGTTGG	1	3968
GGCGTT	1.56	2785
GGCAAT	1.22	7021
GGCGAT	1.25	3424
GGCCAT	1.24	3984
GGCAGA	1.62	3471
GGCCTT	1.55	5264
GGCTTG	1.54	5216
GGCATG	1	5611
GGCTGG	1	2940
GGAGCT	1.72	8876
GGAACT	1.64	7947
GGAGTT	1.73	9348
GGATTT	1.33	9599
GGAAAT	1.28	13141
GGAGAT	1.44	12651
GGACAT	1.3	3706
GGATAT	1.27	5849
GGAAGA	2.54	8205
GGAAGG	1.69	5468
GGATTG	1.71	7115
GGAATT	1.51	10103
GGAATG	1	7855
GGATGG	1	4723
GGGGCT	1.55	4290
GGGGTT	1.8	5464
GGGTTT	1.33	7245
GGGAAT	1.32	7063
GGGGAT	1.41	6681
GGGCAT	1.36	3570
GGGTAT	1.24	3581
GGGAGA	2.03	3962
GGGAGG	1.82	3553
GGGCTT	1.59	5036
GGGATT	1.67	6941
GGGATG	1	5124
GGGTGG	1	2573
CCTGCT	1.79	9542
CCTCCT	1.59	9421
CCTACT	1.71	4368
CCTGTT	1.74	9691
CCTTTT	1.2	6695
CCTAAT	1.38	6490
CCTGAT	1.53	13573
CCTCAT	1.3	5076
CCTTAT	1.23	5358
CCTTGT	1.23	3300
CCTTCT	1.86	8984
CCTTCA	1.76	8512
CCTCTT	1.55	7227
CCTATT	1.53	4887
CCTATG	1	3257
CCTTGG	1	3202
CCCAAT	1.23	4720
CCCGAT	1.35	3292
CCCCAT	1.32	2168
CCCAGA	1.63	2108
CCCTTG	1.74	2894
CCCATG	1	3148
CCCTGG	1	1141
CCAGCT	1.69	7330
CCACCA	1.71	8793
CCAGTT	1.8	7451
CCATTT	1.45	8950
CCAAAT	1.33	10593
CCAGAT	1.51	9652
CCACAT	1.37	3279
CCATAT	1.3	4525
CCATCT	1.57	7866
CCATCA	1.59	8012
CCAAGA	2.26	5254
CCAAGG	1.67	3878
CCATTG	1.66	6010
CCAATT	1.58	7628
CCAATG	1	5653
CCATGG	1	3717
CCGGTT	1.53	2554
CCGTTT	1.34	2387
CCGAAT	1.22	2389
CCGGAT	1.29	3187
CCGTGT	1.21	860
CCGAGA	1.75	1387
CCGAGG	1.78	1415
CCGATG	1	1861
CCGTGG	1	1550
ACTGCT	1.71	10764
ACTCCT	1.54	6256
ACTCCA	1.51	6119
ACTACT	1.72	4646
ACTGTT	1.67	9826
ACTAAT	1.38	5272
ACTGAT	1.49	12659
ACTCAT	1.32	4587
ACTTAT	1.21	4977
ACTTGT	1.21	3858
ACTTCT	1.8	7892
ACTTCA	1.68	7366
ACTATT	1.54	5015
ACTATG	1	3167
ACTTGG	1	3257
ACCCCA	1.64	3135
ACCGAT	1.28	2731
ACCCAT	1.23	2410
ACCAGA	1.93	2690
ACCATG	1	4265
ACCTGG	1	1165
ACAGCT	1.58	7086
ACAGGA	1.51	5227
ACACCA	1.65	4576
ACAACA	1.53	6418
ACAGTT	1.69	6833
ACATTT	1.36	7554
ACAAAT	1.33	8891
ACAGAT	1.46	7946
ACACAT	1.36	2895
ACATAT	1.29	4536
ACATCA	1.53	6342
ACAAGA	2.39	5175
ACAAGG	1.78	3861
ACATTG	1.59	5635
ACAATT	1.53	7780
ACAATG	1	6530
ACATGG	1	3841
ACGTTT	1.26	1879
ACGAAT	1.22	1661
ACGGAT	1.34	2692
ACGCAT	1.27	980
ACGAGA	1.86	1287
ACGAGG	1.95	1350
ACGATG	1	1819
ACGTGG	1	1375
GTTGCT	1.8	16976
GTTCCT	1.64	9041
GTTACT	1.59	5856
GTTGTT	1.74	16093
GTTAAT	1.35	8203
GTTGAT	1.5	22576
GTTCAT	1.38	7130
GTTTAT	1.28	8240
GTTTCT	1.95	11943
GTTTCA	1.62	9924
GTTAGA	1.56	4659
GTTCTT	1.62	11806
GTTTTG	1.58	11500
GTTATT	1.56	8621
GTTATG	1	5713
GTTTGG	1	5161
GTCGCT	1.52	2021
GTCAAT	1.27	6342
GTCGAT	1.26	3262
GTCCAT	1.27	2648
GTCTCT	1.57	4540
GTCAGA	1.84	2991
GTCTTG	1.52	4064
GTCATG	1	4818
GTCTGG	1	1884
GTAGCT	1.6	5312
GTAACT	1.55	3913
GTAGTT	1.65	4518
GTATTT	1.32	4989
GTAAAT	1.37	5581
GTAGAT	1.43	6179
GTACAT	1.34	2281
GTATAT	1.29	3095
GTATCT	1.58	4022
GTATCA	1.68	4272
GTAAGA	1.95	2650
GTATTG	1.56	3872
GTAATT	1.54	4816
GTAATG	1	4170
GTATGG	1	2188
GTGGCT	1.54	7912
GTGGTT	1.5	7644
GTGTTT	1.34	6992
GTGAAT	1.32	8238
GTGGAT	1.41	10982
GTGCAT	1.35	4125
GTGAGA	2.07	4802
GTGAGG	1.99	4601
GTGCTT	1.62	6750
GTGATT	1.54	8040
GTGATG	1	6681
GTGTGG	1	2843
TTTGCT	1.76	15036
TTTCCT	1.6	8049
TTTACT	1.55	5440
TTTGTT	1.64	14974
TTTAAT	1.31	7744
TTTGAT	1.47	22768
TTTCAT	1.32	6991
TTTTCT	1.82	10081
TTTTCA	1.6	8866
TTTCTT	1.77	11434
TTTATT	1.51	7638
TTTATG	1	5802
TTTTGG	1	5347
TTCCCT	1.55	4815
TTCACT	1.57	6695
TTCAAT	1.21	10113
TTCGAT	1.25	3936
TTCCAT	1.28	4499
TTCTCT	1.57	8174
TTCAGA	1.85	4796
TTCAGG	1.51	3918
TTCTTG	1.93	9217
TTCATG	1	7083
TTCTGG	1	3818
AATGCT	1.64	15250
AATCCT	1.6	9414
AATACT	1.53	5687
AATGTT	1.59	14982
AATTTT	1.22	11719
AATAAT	1.37	13453
AATGAT	1.42	20369
AATCAT	1.3	7081
AATTAT	1.25	8127
AATTCT	1.8	11600
AATTCA	1.66	10679
AATAGA	1.63	4855
AATTTG	1.66	13609
AATATT	1.59	11171
AATATG	1	7780
AATTGG	1	5194
AACCAT	1.24	4132
AACAGA	1.87	5069
AACTTG	1.92	8580
AACATG	1	7481
AACTGG	1	3904
AAAGCT	1.66	14422
AAAGTT	1.71	13310
AAATTT	1.27	11336
AAAAAT	1.35	12985
AAAGAT	1.45	19907
AAACAT	1.27	5669
AAATAT	1.32	8390
AAATCT	1.54	10847
AAATCA	1.51	10625
AAAAGA	1.96	8990
AAAAGG	1.6	7307
AAAATG	1	10890
AAATGG	1	7646
AAGGCT	1.59	11681
AAGCCT	1.54	8828
AAGGTT	1.68	12249
AAGTTT	1.23	11266
AAGAAT	1.25	15159
AAGGAT	1.4	16993
AAGCAT	1.31	8273
AAGAGA	2.11	10865
AAGAGG	1.69	8687
AAGCTT	1.69	15341
AAGATT	1.52	14115
AAGATG	1	10678
AAGTGG	1	5170
GATGCT	1.72	20962
GATCCT	1.62	11407
GATGTT	1.7	20515
GATTTT	1.32	16819
GATAAT	1.37	13497
GATGAT	1.47	35492
GATCAT	1.36	9987
GATTAT	1.27	10470
GATTCT	1.88	14023
GATTCA	1.52	11331
GATAGA	1.71	6824
GATCTT	1.55	14370
GATTTG	1.68	15553
GATATT	1.56	14979
GATATG	1	10079
GATTGG	1	7088
GACAAT	1.25	9270
GACCAT	1.3	3876
GACAGA	1.92	5048
GACTTG	2.01	8289
GACATG	1	8614
GACTGG	1	3956
GAAGCT	1.7	19773
GAAACT	1.53	11345
GAAGTT	1.71	16571
GAATTT	1.36	13113
GAAAAT	1.42	20300
GAAGAT	1.47	26957
GAACAT	1.38	6235
GAATAT	1.35	8810
GAAAGA	2.38	10585
GAAAGG	1.7	7580
GAACTT	1.51	11514
GAAATT	1.57	16700
GAAATG	1	13912
GAATGG	1	6468
GAGGCT	1.58	11367
GAGGTT	1.7	11920
GAGTTT	1.26	11653
GAGAAT	1.34	15218
GAGGAT	1.43	17794
GAGCAT	1.31	7202
GAGAGA	2.21	10486
GAGAGG	1.93	9135
GAGCTT	1.66	14011
GAGATT	1.54	14226
GAGATG	1	12220
GAGTGG	1	4978
CATGCT	1.69	8168
CATGTT	1.6	7759
CATTTT	1.29	7290
CATAAT	1.34	5395
CATGAT	1.46	10613
CATCAT	1.31	6028
CATTAT	1.2	4186
CATTCT	1.89	5987
CATTCA	1.62	5114
CATTTG	1.52	6484
CATATT	1.55	5369
CATATG	1	3702
CATTGG	1	2726
CACAAT	1.2	4749
CACAGA	1.76	2807
CACTTG	1.86	4008
CACATG	1	3977
CACTGG	1	2082
CAAGCT	1.6	9353
CAACCA	1.55	5276
CAAGTT	1.62	9356
CAATTT	1.28	6961
CAAAAT	1.26	11324
CAAGAT	1.38	11454
CAAGAA	1.21	14918
CAACAT	1.3	4760
CAATAT	1.3	4739
CAATCT	1.51	6590
CAAAGA	2.18	6350
CAAAGG	1.59	4634
CAACTT	1.56	7221
CAAATT	1.53	8930
CAAATG	1	8006
CAATGG	1	3789
CAGGCT	1.58	5880
CAGCCT	1.5	5436
CAGGTT	1.75	6701
CAGTTT	1.26	7372
CAGAAT	1.32	8421
CAGGAT	1.42	7216
CAGCAT	1.34	5203
CAGTAT	1.21	4519
CAGAGA	2.05	5579
CAGAGG	1.75	4772
CAGCTT	1.64	8785
CAGATT	1.52	7406
CAGATG	1	6533
CAGTGG	1	3463
TATGCT	1.67	9803
TATCCT	1.54	4810
TATACT	1.54	3381
TATGTT	1.64	9015
TATTTT	1.26	6997
TATAAT	1.34	6230
TATGAT	1.45	14087
TATCAT	1.35	4461
TATTAT	1.22	5261
TATTCT	1.7	5422
TATTCA	1.55	4950
TATAGA	1.53	2981
TATCTT	1.6	7010
TATTTG	1.54	6771
TATATG	1	4019
TATTGG	1	3443
TACCCA	1.51	2934
TACAAT	1.25	7381
TACGAT	1.22	2937
TACCAT	1.32	3076
TACAGA	2.1	4089
TACAGG	1.54	3003
TACTTG	2.14	6162
TACATG	1	6034
TACTGG	1	2712
TGTGCT	1.72	5820
TGTGTT	1.65	5406
TGTAAT	1.31	3448
TGTGAT	1.42	8311
TGTCAT	1.27	2199
TGTTAT	1.21	2910
TGTTCT	1.64	4042
TGTTCA	1.55	3820
TGTAGA	1.72	2239
TGTTTG	1.85	4817
TGTATG	1	2289
TGTTGG	1	2224
TGCAAT	1.21	5243
TGCGAT	1.2	1632
TGCCAT	1.24	2500
TGCAGA	1.79	2848
TGCTTG	1.97	4845
TGCATG	1	3913
TGCTGG	1	1956
TCTGCT	1.82	13543
TCTCCT	1.59	8682
TCTACT	1.64	5336
TCTGTT	1.74	12675
TCTAAT	1.43	7281
TCTGAT	1.53	16841
TCTCAT	1.35	6396
TCTTAT	1.26	5515
TCTTCT	2.05	15325
TCTTCA	1.68	12555
TCTAGA	1.57	4227
TCTCTT	1.51	10216
TCTATG	1	4809
TCTTGG	1	4290
TCCACT	1.52	4435
TCCGTT	1.57	2406
TCCAAT	1.24	6687
TCCGAT	1.27	3454
TCCCAT	1.25	2688
TCCTCT	1.57	5966
TCCAGA	1.9	3162
TCCTTG	1.68	4850
TCCATT	1.53	6722
TCCATG	1	5306
TCCTGG	1	1927
TCAGCT	1.75	10066
TCACCA	1.54	6122
TCAACT	1.51	8211
TCAGTT	1.73	8768
TCATTT	1.34	9797
TCAAAT	1.34	12816
TCAGAT	1.48	11696
TCACAT	1.38	4052
TCATAT	1.34	5106
TCATCT	1.53	11430
TCATCA	1.73	12973
TCAAGA	2.47	7311
TCAAGG	1.84	5447
TCATTG	1.6	7594
TCAATG	1	8258
TCATGG	1	4808
TCATGA	1.65	578
TCGGCT	1.56	2908
TCGGTT	1.58	2716
TCGTTT	1.38	3031
TCGAAT	1.3	2716
TCGGAT	1.38	3618
TCGCAT	1.38	1357
TCGTAT	1.22	1572
TCGAGA	1.84	1729
TCGAGG	1.88	1764
TCGTTG	1.61	2543
TCGATG	1	2222
TCGTGG	1	1452
AGTGCT	1.75	8246
AGTCCT	1.59	4467
AGTACT	1.65	3922
AGTGTT	1.65	7445
AGTTTT	1.23	6948
AGTAAT	1.32	6304
AGTGAT	1.43	12774
AGTCAT	1.38	3829
AGTTCT	1.6	6946
AGTTCA	1.56	6776
AGTAGA	1.83	3326
AGTTTG	1.86	6939
AGTATT	1.54	4521
AGTATG	1	3003
AGTTGG	1	2947
AGCCCT	1.51	3223
AGCAAT	1.22	8126
AGCGAT	1.23	2355
AGCCAT	1.24	3095
AGCAGA	2.04	4174
AGCTTG	2	6639
AGCATG	1	5179
AGCTGG	1	2587
CGTGCT	1.66	4016
CGTCCT	1.55	2069
CGTGTT	1.64	3923
CGTAAT	1.31	2165
CGTGAT	1.43	5184
CGTGAA	1.21	4622
CGTCAT	1.24	1754
CGTTCT	1.63	2324
CGTTCA	1.62	2312
CGTCTT	1.51	2934
CGTATG	1	1469
CGTTGG	1	1379
CGTTGA	1.6	163
CGCCTT	1.52	2083
CGCATG	1	1674
CGCTGG	1	1319
CGCTGA	1.75	112
CGAGCT	1.61	3169
CGAGTT	1.72	3049
CGATTT	1.25	2378
CGAGAT	1.38	3203
CGACAT	1.28	1359
CGACAA	1.2	1803
CGATAT	1.24	1798
CGAAGA	2.26	2628
CGAATT	1.53	2736
CGAATG	1	2033
CGATGG	1	1327
CGGGTT	1.55	1822
CGGTTT	1.24	2487
CGGAAT	1.36	2329
CGGGAT	1.35	2265
CGGCAT	1.35	1635
CGGAGA	1.62	1854
CGGATG	1	1901
CGGTGG	1	1108
AGAGCT	1.69	7542
AGAACT	1.51	5122
AGAGTT	1.71	7282
AGATTT	1.29	6665
AGAAAT	1.26	9546
AGAGAT	1.39	10602
AGACAT	1.29	2910
AGATAT	1.28	4764
AGAAGA	2.64	8284
AGAAGG	1.74	5454
AGATTG	1.81	6315
AGAATT	1.51	7807
AGAATG	1	6507
AGATGG	1	4146
AGATGA	1.51	471
AGGGCT	1.61	4377
AGGCCA	1.52	4156
AGGACT	1.56	3522
AGGGTT	1.78	5000
AGGTTT	1.28	5399
AGGAAT	1.27	6428
AGGGAT	1.37	6847
AGGCAT	1.34	3893
AGGAGA	2.16	5775
AGGAGG	1.88	5040
AGGCTT	1.67	6089
AGGATT	1.57	6094
AGGATG	1	4832
AGGTGG	1	2535
CTTGCT	1.75	14108
CTTCCT	1.67	9607
CTTACT	1.52	4470
CTTGTT	1.67	13289
CTTAAT	1.32	6569
CTTGAT	1.44	18218
CTTCAT	1.28	7654
CTTTAT	1.22	6120
CTTTCT	1.97	10306
CTTTCA	1.58	8286
CTTCTT	1.73	12387
CTTATT	1.5	6831
CTTATG	1	4439
CTTTGG	1	4078
CTCCCT	1.6	3337
CTCACT	1.54	4512
CTCCAA	1.21	4619
CTCTCT	1.73	6721
CTCAGA	1.75	3315
CTCATG	1	4448
CTCTGG	1	2220
CTAGCT	1.61	4273
CTAGTT	1.58	3518
CTATTT	1.31	3755
CTAAAT	1.23	4252
CTAGAT	1.36	4680
CTACAT	1.33	2099
CTATAT	1.28	2437
CTATCT	1.59	3658
CTATCA	1.58	3649
CTAAGA	1.99	2853
CTAAGG	1.51	2163
CTAATG	1	3312
CTATGG	1	1889
CTGGCT	1.59	5318
CTGGTT	1.55	5204
CTGTTT	1.31	5077
CTGAAT	1.29	6110
CTGGAT	1.39	7495
CTGCAT	1.3	3507
CTGAGA	1.91	4084
CTGAGG	1.8	3848
CTGCTT	1.59	5759
CTGATG	1	4624
CTGTGG	1	2435
TTAGCT	1.63	6528
TTACCT	1.52	4249
TTAGTT	1.66	5102
TTATTT	1.34	5862
TTAAAT	1.32	6507
TTAGAT	1.43	7705
TTACAT	1.37	3179
TTATAT	1.28	3802
TTATCT	1.56	6151
TTATCA	1.62	6363
TTAAGA	1.91	4026
TTAAGG	1.57	3317
TTATTG	1.51	5013
TTAATG	1	4346
TTATGG	1	2957
TTGGCT	1.67	11195
TTGCCT	1.54	7705
TTGGTT	1.65	10695
TTGTTT	1.3	9583
TTGAAT	1.32	11878
TTGGAT	1.42	15376
TTGCAT	1.39	6773
TTGTAT	1.22	5539
TTGAGA	2.08	7675
TTGAGG	1.89	6953
TTGCTT	1.65	10754
TTGATT	1.53	10576
TTGATG	1	9562
TTGTGG	1	4345
ATTGCT	1.72	15752
ATTCCT	1.58	9867
ATTACT	1.6	5836
ATTGTT	1.67	15034
ATTAAT	1.35	7956
ATTGAT	1.45	22508
ATTCAT	1.35	6926
ATTTCT	1.82	10208
ATTTCA	1.63	9158
ATTAGA	1.58	4842
ATTCTT	1.63	11509
ATTTTG	1.51	10645
ATTATT	1.54	8539
ATTATG	1	5199
ATTTGG	1	5029
ATCGAT	1.22	3750
ATCCAT	1.26	3443
ATCAGA	2.03	4352
ATCTTG	1.63	5498
ATCATG	1	6029
ATCTGG	1	2384
ATAGCT	1.58	6088
ATACCA	1.59	4166
ATAGTT	1.58	4855
ATATTT	1.34	7949
ATAAAT	1.29	6525
ATAGAT	1.36	6470
ATACAT	1.31	2742
ATATAT	1.3	5025
ATATCT	1.6	5905
ATATCA	1.68	6232
ATAAGA	1.98	3634
ATAAGG	1.69	3092
ATATTG	1.67	5757
ATAATG	1	5007
ATATGG	1	4148
ATGGCT	1.61	13014
ATGGTT	1.55	9466
ATGTTT	1.27	7989
ATGAAT	1.27	10599
ATGGAT	1.37	14993
ATGCAT	1.34	5684
ATGTAT	1.21	5463
ATGAGA	2.15	6707
ATGAGG	1.71	5329
ATGCTT	1.75	10011
ATGATG	1	9768
ATGTGG	1	4297
TGGGCT	1.62	5001
TGGCCT	1.59	3245
TGGACT	1.52	3705
TGGGTT	1.76	5496
TGGTTT	1.23	5193
TGGAAT	1.28	6774
TGGGAT	1.37	7786
TGGCAT	1.31	3184
TGGAGA	2.26	4941
TGGAGG	1.67	3644
TGGCTT	1.68	5466
TGGATT	1.53	5701
TGGATG	1	4836
TGGTGG	1	3792

## Sheet: Citrus reticulata Mangshan
Codon Pair	RSCPU	Num
GCTGCT	1.85	24145
GCTCCT	1.59	7884
GCTACT	1.66	6974
GCTGTT	1.75	17421
GCTTTT	1.24	11067
GCTAAT	1.42	8457
GCTGAT	1.5	20697
GCTCAT	1.36	6543
GCTTAT	1.32	8333
GCTTGT	1.21	5952
GCTTCT	2.05	14301
GCTTCA	1.59	11131
GCTCTT	1.54	12207
GCTTTG	1.57	12422
GCTATT	1.58	9333
GCTATG	1	6393
GCTTGG	1	5084
GCCGTT	1.5	3443
GCCAAT	1.26	7129
GCCGAT	1.28	3621
GCCCAT	1.3	2760
GCCTAT	1.21	3023
GCCTCT	1.54	4666
GCCAGA	2.01	3499
GCCAGG	1.59	2766
GCCTTG	1.73	5663
GCCATT	1.56	9027
GCCATG	1	7622
GCCTGG	1	1754
GCAGCT	1.62	13976
GCACCA	1.63	5512
GCAACA	1.51	8263
GCAGTT	1.74	10478
GCATTT	1.4	11080
GCAAAT	1.39	12353
GCAGAT	1.47	11859
GCACAT	1.41	4201
GCATAT	1.35	6701
GCATCT	1.51	8430
GCATCA	1.62	9057
GCAAGA	2.34	7628
GCAAGG	1.78	5826
GCATTG	1.74	9755
GCAATT	1.54	11608
GCAATG	1	10390
GCATGG	1	4585
GCGGTT	1.54	2640
GCGTTT	1.38	2128
GCGAAT	1.32	2128
GCGGAT	1.39	2885
GCGCAT	1.29	1012
GCGAGA	1.77	1464
GCGAGG	2.05	1692
GCGTTG	1.7	2371
GCGATT	1.52	2114
GCGATG	1	2161
GCGTGG	1	1130
GGTGCT	1.8	11430
GGTCCT	1.65	5555
GGTACT	1.59	4066
GGTGTT	1.82	11709
GGTTTT	1.24	9496
GGTAAT	1.25	6013
GGTAAA	1.27	6247
GGTGAT	1.41	15423
GGTGAA	1.24	12887
GGTCAT	1.31	4893
GGTTAT	1.27	6823
GGTTCT	1.87	9519
GGTTCA	1.58	8030
GGTAGA	1.66	3868
GGTTTG	1.7	8417
GGTATT	1.53	5929
GGTATG	1	3618
GGTTGG	1	3898
GGCCCT	1.65	3146
GGCGTT	1.53	2688
GGCAAT	1.22	7276
GGCCAT	1.23	4048
GGCAGA	1.7	3578
GGCCTT	1.53	5307
GGCTTG	1.53	5317
GGCATG	1	5733
GGCTGG	1	2874
GGAGCT	1.75	9239
GGACCT	1.52	4013
GGAACT	1.62	7972
GGAGTT	1.78	9901
GGATTT	1.35	10211
GGAAAT	1.3	13330
GGAGAT	1.44	13068
GGACAT	1.36	3927
GGATAT	1.28	5947
GGAAGA	2.57	8393
GGAAGG	1.77	5765
GGATTG	1.7	7234
GGAATT	1.56	10474
GGAATG	1	8334
GGATGG	1	4723
GGGGCT	1.6	4163
GGGACT	1.51	3896
GGGGTT	1.85	5784
GGGTTT	1.36	7257
GGGAAT	1.33	7364
GGGGAT	1.43	7070
GGGCAT	1.35	3511
GGGTAT	1.25	3804
GGGAGA	2.07	3972
GGGAGG	1.88	3598
GGGCTT	1.57	5204
GGGATT	1.68	7082
GGGATG	1	5299
GGGTGG	1	2534
CCTGCT	1.81	10020
CCTCCT	1.6	9734
CCTACT	1.61	4161
CCTGTT	1.72	9933
CCTAAT	1.41	6997
CCTGAT	1.54	14245
CCTCAT	1.32	5275
CCTTAT	1.24	5507
CCTTGT	1.25	3384
CCTTCT	1.88	9556
CCTTCA	1.76	8976
CCTCTT	1.56	7621
CCTATT	1.55	5024
CCTATG	1	3350
CCTTGG	1	3267
CCCCCA	1.61	2434
CCCGTT	1.57	1703
CCCAAT	1.21	4785
CCCGAT	1.22	2427
CCCCAT	1.26	1952
CCCAGA	2.08	2225
CCCTTG	1.74	2950
CCCATG	1	3334
CCCTGG	1	1144
CCAGCT	1.66	7325
CCACCA	1.73	8823
CCAGTT	1.79	7720
CCATTT	1.41	8648
CCAAAT	1.38	11080
CCAGAT	1.5	9991
CCACAT	1.36	3398
CCATAT	1.33	4617
CCATCT	1.6	8251
CCATCA	1.6	8274
CCAAGA	2.3	5424
CCAAGG	1.74	4105
CCATTG	1.66	6379
CCAATT	1.54	7771
CCAATG	1	5827
CCATGG	1	3828
CCGTTT	1.36	2344
CCGAAT	1.26	2513
CCGGAT	1.36	3064
CCGCAT	1.31	1250
CCGAGA	1.83	1407
CCGAGG	1.73	1335
CCGTTG	1.6	2123
CCGATG	1	1630
CCGTGG	1	1148
ACTGCT	1.75	11385
ACTCCT	1.55	6492
ACTCCA	1.52	6372
ACTACT	1.73	4831
ACTGTT	1.69	10446
ACTTTT	1.2	6762
ACTAAT	1.37	5479
ACTGAT	1.49	13215
ACTCAT	1.33	4644
ACTTAT	1.2	5064
ACTTCT	1.84	8359
ACTTCA	1.67	7580
ACTATT	1.55	5262
ACTATG	1	3283
ACTTGG	1	3369
ACTTGA	1.65	358
ACCCCA	1.67	3056
ACCGAT	1.28	2771
ACCAGA	2.09	2807
ACCCTT	1.51	3725
ACCATG	1	4342
ACCTGG	1	1229
ACAGCT	1.57	7336
ACACCA	1.64	4678
ACAACA	1.5	6527
ACAGTT	1.67	7086
ACATTT	1.37	8134
ACAAAT	1.34	9322
ACAGAT	1.45	8331
ACACAT	1.37	2990
ACATAT	1.29	4873
ACATCA	1.54	6634
ACAAGA	2.34	5193
ACAAGG	1.82	4048
ACATTG	1.6	5908
ACAATT	1.53	8251
ACAATG	1	6897
ACATGG	1	4037
ACGTTT	1.31	1943
ACGAAT	1.25	1806
ACGGAT	1.32	2732
ACGCAT	1.27	1016
ACGAGA	1.84	1332
ACGAGG	1.9	1372
ACGATG	1	1916
ACGTGG	1	1445
ACGTAA	1.72	83
GTTGCT	1.8	17530
GTTCCT	1.67	9525
GTTACT	1.61	6269
GTTGTT	1.73	16552
GTTAAT	1.37	8673
GTTGAT	1.5	23409
GTTCAT	1.38	7102
GTTTAT	1.27	8497
GTTTGT	1.2	5465
GTTTCT	1.97	12598
GTTTCA	1.64	10528
GTTAGA	1.53	4694
GTTCTT	1.64	12296
GTTTTG	1.56	11694
GTTATT	1.56	8962
GTTATG	1	6112
GTTTGG	1	5065
GTCGCT	1.54	2017
GTCCCT	1.64	3436
GTCAAT	1.29	6810
GTCGAT	1.26	3499
GTCCAT	1.28	2779
GTCTCT	1.55	4780
GTCAGA	1.88	3111
GTCTTG	1.56	4373
GTCATG	1	5027
GTCTGG	1	1980
GTAGCT	1.66	5644
GTAACT	1.51	3775
GTAGTT	1.63	4602
GTATTT	1.32	5150
GTAAAT	1.37	5857
GTAGAT	1.43	6369
GTACAT	1.38	2385
GTATAT	1.34	3425
GTATCT	1.63	4312
GTATCA	1.67	4408
GTAAGA	1.98	2670
GTATTG	1.57	4026
GTAATT	1.55	4903
GTAATG	1	4357
GTATGG	1	2280
GTGGCT	1.51	7967
GTGGTT	1.52	7857
GTGTTT	1.33	7370
GTGAAT	1.33	8742
GTGGAT	1.4	11207
GTGCAT	1.34	4144
GTGAGA	2.06	4840
GTGAGG	2.09	4910
GTGCTT	1.65	7140
GTGATT	1.55	8236
GTGATG	1	7039
GTGTGG	1	2925
TTTGCT	1.76	15501
TTTCCT	1.63	8538
TTTACT	1.55	5670
TTTGTT	1.65	15688
TTTAAT	1.31	8227
TTTGAT	1.48	24140
TTTCAT	1.33	7218
TTTTCT	1.88	11058
TTTTCA	1.6	9379
TTTAGA	1.52	4380
TTTCTT	1.77	11884
TTTATT	1.51	7870
TTTATG	1	6084
TTTTGG	1	5491
TTCGCT	1.5	2288
TTCCCT	1.56	5068
TTCACT	1.57	6916
TTCAAT	1.22	10611
TTCGAT	1.24	4126
TTCCAT	1.29	4792
TTCTCT	1.56	8495
TTCAGA	1.89	5069
TTCAGG	1.52	4091
TTCTTG	1.91	9524
TTCATG	1	7492
TTCTGG	1	3993
AATGCT	1.67	16345
AATCCT	1.6	9697
AATACT	1.56	6024
AATGTT	1.59	15748
AATTTT	1.22	12129
AATAAT	1.37	14020
AATGAT	1.41	21002
AATCAT	1.3	7497
AATTAT	1.24	8321
AATTCT	1.78	12149
AATTCA	1.65	11235
AATAGA	1.72	5265
AATTTG	1.65	14182
AATATT	1.57	11353
AATATG	1	8408
AATTGG	1	5434
AACCAT	1.25	4296
AACAGA	2.06	5466
AACTTG	1.9	9028
AACATG	1	7902
AACTGG	1	4087
AAAGCT	1.66	15075
AAAGTT	1.69	13729
AAATTT	1.27	11855
AAAAAT	1.36	13677
AAAGAT	1.44	20430
AAACAT	1.29	6048
AAATAT	1.31	8697
AAATCT	1.55	11506
AAATCA	1.52	11284
AAAAGA	2.05	9299
AAAAGG	1.68	7608
AAAATG	1	11109
AAATGG	1	7659
AAGGCT	1.56	12004
AAGCCT	1.54	8949
AAGGTT	1.68	12663
AAGTTT	1.22	11714
AAGAAT	1.26	15864
AAGGAT	1.38	17468
AAGCAT	1.31	8726
AAGAGA	2.13	11306
AAGAGG	1.72	9128
AAGCTT	1.68	15746
AAGATT	1.51	14371
AAGATG	1	11144
AAGTGG	1	5418
GATGCT	1.74	21707
GATCCT	1.63	11534
GATGTT	1.7	21454
GATTTT	1.32	17337
GATAAT	1.37	14024
GATGAT	1.47	37127
GATCAT	1.35	10030
GATTAT	1.28	10675
GATTCT	1.89	14858
GATTCA	1.51	11863
GATAGA	1.76	7153
GATCTT	1.52	14576
GATTTG	1.7	16275
GATATT	1.55	15464
GATATG	1	11013
GATTGG	1	7428
GACAAT	1.23	9417
GACCAT	1.29	3974
GACAGA	2.06	5452
GACTTG	2	8598
GACATG	1	9223
GACTGG	1	4207
GAAGCT	1.7	20883
GAACCA	1.52	7102
GAAACT	1.61	12331
GAAGTT	1.75	17551
GAATTT	1.35	13644
GAAAAT	1.42	21234
GAAGAT	1.47	28170
GAACAT	1.39	6507
GAATAT	1.33	9090
GAAAGA	2.4	10962
GAAAGG	1.72	7844
GAAATT	1.58	18024
GAAATG	1	14623
GAATGG	1	6840
GAGGCT	1.61	11982
GAGCCT	1.5	6400
GAGGTT	1.71	12349
GAGTTT	1.26	12162
GAGAAT	1.34	15800
GAGGAT	1.44	18421
GAGCAT	1.29	7355
GAGAGT	1.51	8212
GAGAGA	2.2	10702
GAGAGG	1.95	9507
GAGCTT	1.67	14632
GAGATT	1.52	14870
GAGATG	1	13009
GAGTGG	1	5157
CATGCT	1.69	8381
CATCCT	1.55	5829
CATACT	1.51	2901
CATGTT	1.63	8223
CATTTT	1.28	7428
CATAAT	1.3	5286
CATGAT	1.45	11010
CATCAT	1.33	6474
CATTAT	1.22	4298
CATTCT	1.91	6303
CATTCA	1.61	5297
CATTTG	1.57	7000
CATATG	1	3719
CATTGG	1	2862
CACAAT	1.21	5022
CACAGA	1.77	3047
CACTTG	1.89	4201
CACATG	1	4033
CACTGG	1	2160
CAAGCT	1.6	9539
CAACCA	1.54	5441
CAAGTT	1.67	9955
CAATTT	1.28	7190
CAAAAT	1.29	11995
CAAGAT	1.41	12175
CAAGAA	1.21	15325
CAACAT	1.31	4994
CAATAT	1.31	5110
CAAAGA	2.19	6565
CAAAGG	1.66	4953
CAACTT	1.53	7353
CAAATT	1.53	9340
CAAATG	1	8375
CAATGG	1	3878
CAGGCT	1.61	6153
CAGCCT	1.51	5723
CAGGTT	1.72	6770
CAGTTT	1.26	7627
CAGAAT	1.32	8905
CAGGAT	1.41	7540
CAGCAT	1.33	5560
CAGTAT	1.2	4695
CAGAGA	2.16	6207
CAGAGG	1.68	4829
CAGCTT	1.64	9208
CAGATT	1.53	7723
CAGATG	1	6784
CAGTGG	1	3533
TATGCT	1.64	10011
TATCCT	1.59	5039
TATACT	1.54	3570
TATGTT	1.64	9388
TATTTT	1.27	7495
TATAAT	1.33	6541
TATGAT	1.46	14840
TATCAT	1.35	4615
TATTAT	1.25	5345
TATTCT	1.75	5686
TATTCA	1.55	5014
TATAGA	1.57	3136
TATCTT	1.55	7020
TATTTG	1.55	7027
TATATT	1.52	5562
TATATG	1	4428
TATTGG	1	3410
TACCCA	1.5	2858
TACAAT	1.22	7599
TACGAT	1.21	2956
TACCAT	1.32	3255
TACAGA	2.07	4162
TACAGG	1.55	3111
TACTTG	2.13	6322
TACATG	1	6288
TACTGG	1	2853
TGTGCT	1.73	6038
TGTCCT	1.56	3169
TGTGTT	1.67	5742
TGTAAT	1.29	3657
TGTGAT	1.43	8960
TGTCAT	1.26	2394
TGTTAT	1.21	2946
TGTTCT	1.66	4177
TGTTCA	1.58	3976
TGTAGA	1.73	2311
TGTTTG	1.83	5065
TGTATG	1	2410
TGTTGG	1	2240
TGCCCT	1.54	2915
TGCAAT	1.22	5447
TGCCAT	1.21	2475
TGCAGA	1.84	2888
TGCTTG	1.99	5106
TGCATG	1	3891
TGCTGG	1	2008
TCTGCT	1.81	14180
TCTCCT	1.6	9203
TCTACT	1.63	5628
TCTGTT	1.74	13235
TCTAAT	1.42	7629
TCTGAT	1.54	17945
TCTCAT	1.36	6641
TCTTAT	1.26	5649
TCTTCT	2.06	16136
TCTTCA	1.69	13182
TCTAGA	1.59	4413
TCTCTT	1.5	10622
TCTATG	1	4782
TCTTGG	1	4670
TCCACT	1.52	4767
TCCGTT	1.51	2334
TCCAAT	1.25	7152
TCCGAT	1.26	3529
TCCCAT	1.26	2823
TCCTCT	1.59	6114
TCCAGA	2.05	3312
TCCAGG	1.57	2543
TCCTTG	1.68	5261
TCCATT	1.55	7268
TCCATG	1	5592
TCCTGG	1	1908
TCAGCT	1.78	10697
TCACCA	1.56	6195
TCAACT	1.54	8672
TCAGTT	1.78	9583
TCATTT	1.37	10498
TCAAAT	1.37	13499
TCAGAT	1.48	12340
TCACAT	1.39	4231
TCATAT	1.3	5165
TCATCT	1.54	12119
TCATCA	1.72	13541
TCAAGA	2.47	7735
TCAAGG	1.86	5834
TCATTG	1.61	8056
TCAATG	1	8454
TCATGG	1	4915
TCGGCT	1.56	2784
TCGGTT	1.57	2701
TCGTTT	1.36	3122
TCGAAT	1.29	2747
TCGGAT	1.4	3811
TCGCAT	1.39	1370
TCGTAT	1.25	1698
TCGAGA	1.87	1777
TCGAGG	1.89	1795
TCGTTG	1.6	2637
TCGATG	1	2301
TCGTGG	1	1497
AGTGCT	1.74	8497
AGTCCT	1.62	4710
AGTACT	1.63	3940
AGTGTT	1.66	7975
AGTTTT	1.22	7389
AGTAAT	1.32	6672
AGTGAT	1.44	13279
AGTCAT	1.35	4079
AGTTAT	1.24	4540
AGTTCT	1.6	7346
AGTTCA	1.54	7071
AGTAGA	1.89	3533
AGTTTG	1.85	7308
AGTATT	1.52	4694
AGTATG	1	3104
AGTTGG	1	3017
AGCCCT	1.5	3221
AGCAAT	1.23	8634
AGCGAT	1.23	2407
AGCCAT	1.23	3237
AGCAGA	2.11	4516
AGCTTG	1.99	6908
AGCATG	1	5405
AGCTGG	1	2750
CGTGCT	1.68	4152
CGTCCT	1.56	2079
CGTGTT	1.63	3957
CGTAAT	1.33	2273
CGTGAT	1.4	5232
CGTGAA	1.21	4606
CGTCAT	1.25	1838
CGTTCT	1.72	2472
CGTCTT	1.54	3041
CGTTTG	1.51	2984
CGTATG	1	1326
CGTTGG	1	1332
CGTTGA	1.59	160
CGCCCT	1.54	1292
CGCATG	1	1649
CGCTGG	1	1057
CGCTGA	1.69	111
CGAGCT	1.63	3224
CGAGGA	1.51	2463
CGAGTT	1.72	3114
CGATTT	1.25	2327
CGAAAT	1.24	2841
CGAGAT	1.4	3263
CGACAT	1.26	1302
CGACAA	1.21	1856
CGATAT	1.24	1751
CGAAGA	2.22	2660
CGATTG	1.55	2113
CGAATT	1.5	2766
CGAATG	1	2127
CGATGG	1	1271
CGGGCT	1.5	1577
CGGACA	1.51	1284
CGGGTT	1.63	2037
CGGTTT	1.26	2539
CGGAAT	1.31	2156
CGGGAT	1.37	2097
CGGCAT	1.33	1688
CGGAGA	1.79	1922
CGGAGG	1.54	1651
CGGCTT	1.56	2537
CGGATG	1	2098
CGGTGG	1	1038
AGAGCT	1.72	8080
AGACCA	1.51	3504
AGAACT	1.53	5443
AGAGTT	1.67	7325
AGATTT	1.29	6909
AGAAAT	1.26	10130
AGAGAT	1.38	11079
AGACAT	1.28	3153
AGATAT	1.25	4867
AGAAGA	2.65	8498
AGAAGG	1.75	5603
AGATTG	1.83	6825
AGAATT	1.5	8138
AGAATG	1	6781
AGATGG	1	4299
AGATGA	1.52	467
AGGGCT	1.63	4709
AGGCCT	1.53	4272
AGGCCA	1.55	4322
AGGACT	1.58	3776
AGGGTT	1.75	5162
AGGTTT	1.3	5766
AGGAAT	1.27	6716
AGGGAT	1.36	6949
AGGCAT	1.33	4048
AGGAGA	2.18	6142
AGGAGG	1.8	5069
AGGCTT	1.7	6520
AGGATT	1.59	6244
AGGATG	1	5000
AGGTGG	1	2540
CTTGCT	1.75	14533
CTTCCT	1.63	9852
CTTACT	1.56	4666
CTTGTT	1.71	14196
CTTAAT	1.31	6880
CTTGAT	1.46	19187
CTTCAT	1.29	8126
CTTTAT	1.21	6161
CTTTCT	1.96	10694
CTTTCA	1.61	8779
CTTCTT	1.74	12994
CTTATT	1.51	7094
CTTATG	1	4665
CTTTGG	1	4222
CTCCCT	1.63	3657
CTCACT	1.54	4678
CTCCAA	1.22	4942
CTCTCT	1.72	6888
CTCAGA	1.75	3459
CTCATG	1	4681
CTCTGG	1	2363
CTAGCT	1.62	4458
CTACCT	1.54	2833
CTAGTT	1.58	3605
CTATTT	1.33	4054
CTAAAT	1.26	4671
CTAGAT	1.37	4985
CTACAT	1.33	2236
CTATAT	1.25	2466
CTATCT	1.56	3754
CTATCA	1.65	3964
CTAAGA	1.97	3010
CTAAGG	1.55	2367
CTAATG	1	3617
CTATGG	1	1869
CTGGCT	1.58	5416
CTGGTT	1.59	5459
CTGTTT	1.31	5317
CTGAAT	1.28	6388
CTGGAT	1.37	7812
CTGCAT	1.34	3842
CTGTAT	1.22	3313
CTGAGA	1.88	4245
CTGAGG	1.83	4121
CTGCTT	1.55	5866
CTGATG	1	4925
CTGTGG	1	2490
TTAGCT	1.67	6658
TTACCT	1.56	4417
TTAGTT	1.64	5146
TTATTT	1.34	5970
TTAAAT	1.32	6709
TTAGAT	1.44	8027
TTACAT	1.39	3369
TTATAT	1.33	4161
TTATCT	1.57	6417
TTATCA	1.64	6699
TTAAGA	2.04	4431
TTAAGG	1.65	3589
TTAATG	1	4663
TTATGG	1	3196
TTGGCT	1.69	11743
TTGCCT	1.55	7971
TTGGTT	1.65	11191
TTGTTT	1.31	10011
TTGAAT	1.33	12314
TTGGAT	1.42	16140
TTGCAT	1.37	7038
TTGTAT	1.2	5725
TTGAGA	2.13	8151
TTGAGG	1.83	7000
TTGCTT	1.67	11466
TTGATT	1.52	10991
TTGATG	1	9997
TTGTGG	1	4550
ATTGCT	1.72	16344
ATTCCT	1.59	10338
ATTACT	1.63	6061
ATTGTT	1.67	15418
ATTAAT	1.32	8144
ATTGAT	1.44	23272
ATTCAT	1.33	7187
ATTTCT	1.85	10917
ATTTCA	1.61	9493
ATTAGA	1.59	5008
ATTCTT	1.59	11814
ATTTTG	1.56	11595
ATTATT	1.54	8674
ATTATG	1	5460
ATTTGG	1	5123
ATCCCA	1.5	4510
ATCGAT	1.21	3824
ATCCAT	1.22	3385
ATCAGA	2.07	4552
ATCTTG	1.59	5398
ATCATG	1	5899
ATCTGG	1	2419
ATAGCT	1.58	6109
ATACCA	1.57	4095
ATAACA	1.51	4519
ATAGTT	1.58	5063
ATATTT	1.36	8176
ATAAAT	1.3	6802
ATAGAT	1.35	6650
ATACAT	1.3	2848
ATATAT	1.29	5145
ATATCT	1.6	6287
ATATCA	1.72	6759
ATAAGA	2.1	4007
ATAAGG	1.65	3150
ATATTG	1.65	5983
ATAATG	1	5249
ATATGG	1	4323
ATGGCT	1.6	13424
ATGGTT	1.58	10138
ATGTTT	1.26	8432
ATGAAT	1.28	10938
ATGGAT	1.37	16019
ATGCAT	1.34	6180
ATGTAT	1.23	5704
ATGAGA	2.13	6949
ATGAGG	1.76	5741
ATGCTT	1.74	10472
ATGATG	1	10360
ATGTGG	1	4394
TGGGCT	1.67	5258
TGGCCT	1.66	3479
TGGACT	1.53	3735
TGGGTT	1.76	5619
TGGTTT	1.23	5363
TGGAAT	1.29	7233
TGGGAT	1.41	7777
TGGCAT	1.3	3134
TGGAGA	2.27	5045
TGGAGG	1.72	3820
TGGCTT	1.66	5715
TGGATT	1.5	5747
TGGATG	1	4961
TGGTGG	1	3882

## Sheet: Atalantia buxifolia
Codon Pair	RSCPU	Num
GCTGCT	1.87	41416
GCTCCT	1.65	13684
GCTACT	1.74	11844
GCTGTT	1.79	30080
GCTTTT	1.27	17811
GCTAAT	1.43	13891
GCTGAT	1.5	34175
GCTCAT	1.35	10470
GCTTAT	1.35	13644
GCTTGT	1.21	9307
GCTTCT	2.06	23447
GCTTCA	1.62	18404
GCTCTT	1.55	19625
GCTTTG	1.58	20016
GCTATT	1.62	15506
GCTATG	1	10327
GCTTGG	1	7686
GCCCCT	1.53	4339
GCCCCA	1.53	4348
GCCGTT	1.52	5349
GCCAAT	1.3	11034
GCCGAT	1.28	5711
GCCCAT	1.32	4317
GCCTAT	1.23	4929
GCCTCT	1.56	7607
GCCAGA	1.96	5467
GCCAGG	1.51	4221
GCCCTT	1.56	8011
GCCTTG	1.68	8615
GCCATT	1.58	14344
GCCATG	1	11597
GCCTGG	1	2836
GCAGCT	1.66	22691
GCAGCA	1.5	20565
GCACCA	1.58	8479
GCAACT	1.52	13331
GCAGTT	1.76	17136
GCATTT	1.41	18538
GCAAAT	1.41	20246
GCAGAT	1.49	19708
GCACAT	1.43	7139
GCATAT	1.36	11052
GCATCT	1.59	14396
GCATCA	1.61	14590
GCAAGA	2.22	11705
GCAAGG	1.84	9717
GCATTG	1.73	15499
GCAATT	1.59	19076
GCAATG	1	16725
GCATGG	1	7308
GCGGTT	1.5	3893
GCGTTT	1.38	3342
GCGAAT	1.38	3419
GCGGAT	1.39	4383
GCGCAT	1.29	1585
GCGTAT	1.24	2187
GCGAGA	1.8	2224
GCGAGG	2.01	2484
GCGTTG	1.71	3614
GCGATT	1.59	3503
GCGATG	1	3220
GCGTGG	1	1649
GGTGCT	1.82	19535
GGTCCT	1.65	9298
GGTACT	1.63	6781
GGTGTT	1.83	19839
GGTTTT	1.26	15461
GGTAAT	1.27	9740
GGTAAA	1.27	9852
GGTGAT	1.43	25862
GGTGAA	1.24	20534
GGTCAT	1.35	8735
GGTTAT	1.3	11027
GGTTCT	1.84	15339
GGTTCA	1.61	13366
GGTAGA	1.62	6080
GGTTTG	1.67	13644
GGTATT	1.53	9843
GGTATG	1	5880
GGTTGG	1	6504
GGCCCT	1.66	5125
GGCACT	1.54	7201
GGCAAT	1.27	11168
GGCGAT	1.22	4898
GGCCAT	1.28	6182
GGCTAT	1.23	6928
GGCAGA	1.72	5764
GGCCTT	1.6	8669
GGCTTG	1.54	8326
GGCATT	1.52	11988
GGCATG	1	9175
GGCTGG	1	4676
GGAGCT	1.77	15335
GGACCT	1.56	6547
GGAACT	1.62	12798
GGAGTT	1.8	15796
GGATTT	1.36	15814
GGAAAT	1.32	21022
GGAGAT	1.44	20578
GGACAT	1.37	6324
GGATAT	1.31	9588
GGAAGA	2.51	13232
GGAAGG	1.82	9583
GGATTG	1.67	11291
GGAATT	1.6	16961
GGAATG	1	13549
GGATGG	1	7546
GGGGCT	1.66	7019
GGGCCT	1.51	4884
GGGACT	1.57	6652
GGGGTT	1.83	9053
GGGTTT	1.36	11162
GGGAAT	1.33	11416
GGGGAT	1.44	11807
GGGCAT	1.37	5939
GGGTAT	1.27	5999
GGGTGT	1.23	2857
GGGAGA	2.02	6395
GGGAGG	1.94	6156
GGGCTT	1.68	8664
GGGATT	1.67	10898
GGGATG	1	8266
GGGTGG	1	3855
GGGTAA	1.56	266
CCTGCT	1.8	16534
CCTCCT	1.64	16373
CCTACT	1.64	6931
CCTGTT	1.75	16865
CCTTTT	1.22	11000
CCTAAT	1.39	10751
CCTGAT	1.54	23528
CCTCAT	1.36	8758
CCTTAT	1.26	8808
CCTTGT	1.2	5361
CCTTCT	1.89	15699
CCTTCA	1.76	14594
CCTCTT	1.53	12110
CCTATT	1.58	8352
CCTATG	1	5394
CCTTGG	1	5506
CCCCCA	1.65	4163
CCCGTT	1.52	2661
CCCAAT	1.24	7483
CCCGAT	1.26	3906
CCCCAT	1.32	3263
CCCTAT	1.21	2636
CCCAGA	2.03	3448
CCCAGG	1.51	2563
CCCTTG	1.83	5080
CCCATG	1	5137
CCCTGG	1	1660
CCAGCT	1.72	12088
CCACCA	1.63	13126
CCAACT	1.57	10734
CCAGTT	1.79	12614
CCATTT	1.41	13814
CCAAAT	1.38	17507
CCAGAT	1.53	16474
CCACAT	1.39	5590
CCATAT	1.34	8064
CCATCT	1.63	13497
CCATCA	1.64	13579
CCAAGA	2.25	8537
CCAAGG	1.77	6747
CCATTG	1.66	9925
CCAATT	1.6	12640
CCAATG	1	9587
CCATGG	1	6055
CCATGA	1.51	351
CCGGTT	1.56	4190
CCGTTT	1.37	3495
CCGAAT	1.36	3959
CCGGAT	1.35	4594
CCGCAT	1.27	1817
CCGAGA	1.78	2001
CCGAGG	1.88	2109
CCGTTG	1.6	3313
CCGATG	1	2534
CCGTGG	1	1686
ACTGCT	1.77	18899
ACTCCT	1.59	10769
ACTACT	1.68	7334
ACTGTT	1.71	17088
ACTTTT	1.2	10746
ACTAAT	1.39	9003
ACTGAT	1.51	22329
ACTCAT	1.34	7397
ACTTAT	1.23	8172
ACTTGT	1.22	6281
ACTTCT	1.82	13549
ACTTCA	1.69	12529
ACTCTT	1.5	11507
ACTTTG	1.54	11767
ACTATT	1.58	8746
ACTATG	1	5405
ACTTGG	1	5289
ACTTGA	1.61	546
ACCCCA	1.71	4967
ACCGAT	1.26	4228
ACCCAT	1.23	3518
ACCAGA	2.1	4486
ACCCTT	1.55	5937
ACCATG	1	6969
ACCTGG	1	1914
ACAGCT	1.65	12331
ACACCA	1.68	7812
ACAACA	1.53	10406
ACAGTT	1.71	11174
ACATTT	1.4	13329
ACAAAT	1.36	14881
ACAGAT	1.46	13581
ACACAT	1.36	4900
ACATAT	1.33	7799
ACATCT	1.51	10330
ACATCA	1.56	10721
ACAAGA	2.33	8424
ACAAGG	1.84	6653
ACATTG	1.63	9539
ACAATT	1.54	12982
ACAATG	1	10667
ACATGG	1	6318
ACGTTT	1.24	2697
ACGAAT	1.24	2710
ACGGAT	1.36	4033
ACGCAT	1.32	1701
ACGAGA	1.74	1888
ACGAGG	2.07	2242
ACGATG	1	3055
ACGTGG	1	1993
GTTGCT	1.82	29113
GTTCCT	1.71	15930
GTTACT	1.6	10103
GTTGTT	1.76	27557
GTTAAT	1.37	14109
GTTGAT	1.51	38601
GTTCAT	1.37	11950
GTTTAT	1.3	13927
GTTTGT	1.22	8776
GTTTCT	1.98	20348
GTTTCA	1.62	16648
GTTAGA	1.51	7811
GTTCTT	1.62	19643
GTTTTG	1.56	18907
GTTATT	1.59	15125
GTTATG	1	9785
GTTTGG	1	8100
GTCGCT	1.54	3087
GTCCCT	1.6	5406
GTCACT	1.53	7733
GTCGTT	1.5	4004
GTCAAT	1.31	11038
GTCGAT	1.29	5271
GTCCAT	1.3	4647
GTCTCT	1.52	7468
GTCAGA	1.82	4787
GTCATG	1	7943
GTCTGG	1	3026
GTAGCT	1.69	9049
GTAACT	1.55	6469
GTAGTT	1.67	7639
GTATTT	1.35	8577
GTAAAT	1.42	10066
GTAGAT	1.45	10584
GTACAT	1.41	4138
GTATAT	1.37	5705
GTATGT	1.21	3396
GTATCT	1.63	7105
GTATCA	1.67	7279
GTAAGA	2.12	4741
GTATTG	1.59	6723
GTAATT	1.57	8251
GTAATG	1	7015
GTATGG	1	3642
GTGGCT	1.55	12906
GTGGTT	1.54	12802
GTGTTT	1.34	11461
GTGAAT	1.34	13705
GTGGAT	1.42	18506
GTGCAT	1.35	6912
GTGTAT	1.2	6481
GTGAGA	2.06	7811
GTGAGG	1.99	7549
GTGCTT	1.66	11263
GTGATT	1.57	12822
GTGATG	1	10546
GTGTGG	1	4704
TTTGCT	1.75	24555
TTTCCT	1.71	14532
TTTACT	1.53	9096
TTTGTT	1.66	25655
TTTAAT	1.33	12949
TTTGAT	1.48	39021
TTTCAT	1.34	11287
TTTTAT	1.23	11408
TTTTCT	1.91	18431
TTTTCA	1.58	15193
TTTAGA	1.54	7204
TTTCTT	1.75	19169
TTTATT	1.55	13455
TTTATG	1	10095
TTTTGG	1	8544
TTCGCT	1.62	3719
TTCCCT	1.58	7925
TTCACT	1.57	10677
TTCAAT	1.22	15536
TTCGAT	1.27	6116
TTCCAT	1.25	7518
TTCTCT	1.62	13634
TTCAGA	1.87	8011
TTCTTG	1.91	14712
TTCATG	1	11575
TTCTGG	1	6195
AATGCT	1.71	27250
AATCCT	1.65	16039
AATACT	1.54	9629
AATGTT	1.6	25861
AATTTT	1.23	19447
AATAAT	1.37	21345
AATGAT	1.42	34436
AATCAT	1.32	12063
AATTAT	1.27	13394
AATTCT	1.84	20057
AATTCA	1.62	17681
AATAGA	1.64	8016
AATTTG	1.69	21755
AATATT	1.57	18555
AATATG	1	13382
AATTGG	1	8525
AACCAT	1.3	7122
AACAGA	2.03	8241
AACTTG	1.9	13060
AACATT	1.5	14679
AACATG	1	12322
AACTGG	1	6522
AAAGCT	1.68	24174
AAAACT	1.52	15342
AAAGTT	1.74	22778
AAATTT	1.32	19175
AAAAAT	1.38	21904
AAAGAT	1.45	32726
AAACAT	1.29	9299
AAATAT	1.35	14606
AAATCT	1.57	18563
AAAAGA	2.02	14760
AAAAGG	1.67	12172
AAAATT	1.55	21601
AAAATG	1	17579
AAATGG	1	11759
AAGGCT	1.61	19819
AAGCCT	1.54	14303
AAGGTT	1.73	21345
AAGTTT	1.26	19061
AAGAAT	1.27	24853
AAGGAT	1.41	28920
AAGCAT	1.32	13893
AAGAGA	2.1	17901
AAGAGG	1.72	14646
AAGCTT	1.67	24299
AAGATT	1.53	22651
AAGATG	1	17347
AAGTGG	1	8348
GATGCT	1.78	37560
GATCCT	1.67	19900
GATACT	1.52	12506
GATGTT	1.69	34277
GATTTT	1.33	27999
GATAAT	1.4	23165
GATGAT	1.48	61266
GATCAT	1.38	16185
GATTAT	1.27	17212
GATTCT	1.91	24683
GATTCA	1.52	19709
GATAGA	1.69	11313
GATCTT	1.54	23351
GATTTG	1.67	25279
GATATT	1.57	25460
GATATG	1	17355
GATTGG	1	11607
GACAAT	1.25	15188
GACCAT	1.32	6429
GACTAT	1.21	8494
GACAGA	1.98	8397
GACTTG	2	13521
GACATT	1.51	15690
GACATG	1	14250
GACTGG	1	6572
GAAGCT	1.73	33643
GAACCA	1.52	11381
GAAACT	1.62	19565
GAAGTT	1.78	28446
GAATTT	1.37	21607
GAAAAT	1.44	34368
GAAGAT	1.48	45082
GAACAT	1.37	10582
GAATAT	1.36	14703
GAAAGA	2.34	17412
GAAAGG	1.73	12829
GAACTT	1.54	18989
GAAATT	1.61	28026
GAAATG	1	22863
GAATGG	1	10184
GAGGCT	1.67	20044
GAGCCT	1.51	10447
GAGGTT	1.73	20359
GAGTTT	1.28	19124
GAGAAT	1.36	25586
GAGGAT	1.45	31101
GAGCAT	1.32	12039
GAGTAT	1.21	12986
GAGAGA	2.16	17126
GAGAGG	1.94	15357
GAGCTT	1.67	22911
GAGATT	1.54	23057
GAGATG	1	19494
GAGTGG	1	8043
CATGCT	1.73	14066
CATCCT	1.58	9773
CATACT	1.56	5049
CATGTT	1.66	13948
CATTTT	1.3	12067
CATAAT	1.36	8964
CATGAT	1.45	17988
CATCAT	1.34	10060
CATTAT	1.26	7184
CATTCT	1.95	10449
CATTCA	1.64	8774
CATAGA	1.51	5040
CATTTG	1.58	11287
CATATT	1.56	8964
CATATG	1	6334
CATTGG	1	4192
CACAAT	1.22	7911
CACGAT	1.26	3294
CACAGA	1.82	4744
CACTTG	1.84	6276
CACATG	1	6648
CACTGG	1	3426
CACTGA	1.56	302
CAAGCT	1.64	15456
CAAACT	1.51	9951
CAAGTT	1.65	15261
CAATTT	1.33	12016
CAAAAT	1.33	18949
CAAGAT	1.43	19682
CAACAT	1.34	8400
CAATAT	1.33	8170
CAATCT	1.53	11221
CAAAGA	2.2	10838
CAAAGG	1.66	8208
CAACTT	1.55	11384
CAAATT	1.54	14434
CAAATG	1	13482
CAATGG	1	6047
CAGGCT	1.6	10451
CAGACA	1.53	6821
CAGGTT	1.7	11679
CAGTTT	1.29	12530
CAGAAT	1.33	14800
CAGGAT	1.44	13005
CAGCAT	1.35	9084
CAGTAT	1.25	8081
CAGAGA	2.09	9763
CAGAGG	1.72	8040
CAGCTT	1.62	14570
CAGATT	1.53	12786
CAGATG	1	10959
CAGTGG	1	5709
TATGCT	1.65	16484
TATCCT	1.61	8447
TATACT	1.58	6047
TATGTT	1.63	15669
TATTTT	1.28	12188
TATAAT	1.35	10136
TATGAT	1.45	24018
TATCAT	1.34	7531
TATTAT	1.25	8719
TATTCT	1.75	9528
TATTCA	1.56	8477
TATAGA	1.53	5153
TATCTT	1.52	10857
TATTTG	1.62	11598
TATATG	1	7268
TATTGG	1	5064
TACCCA	1.52	4632
TACAAT	1.24	11381
TACGAT	1.21	4319
TACCAT	1.35	5379
TACAGA	2.06	6506
TACAGG	1.55	4896
TACTTG	2.1	9881
TACATG	1	9915
TACTGG	1	4257
TGTGCT	1.74	9833
TGTCCT	1.61	4954
TGTGTT	1.68	9407
TGTAAT	1.32	5870
TGTGAT	1.44	13625
TGTCAT	1.31	4043
TGTTAT	1.22	4783
TGTTCT	1.74	7054
TGTTCA	1.55	6307
TGTAGA	1.69	3730
TGTTTG	1.81	7743
TGTATG	1	4249
TGTTGG	1	3633
TGCCCT	1.53	4351
TGCAAT	1.27	8667
TGCGAT	1.27	2414
TGCCAT	1.24	4151
TGCAGA	1.86	4529
TGCTTG	1.94	7693
TGCATG	1	6109
TGCTGG	1	3188
TCTGCT	1.84	23975
TCTCCT	1.63	15164
TCTACT	1.64	9253
TCTGTT	1.76	22757
TCTAAT	1.43	12382
TCTGAT	1.54	29630
TCTCAT	1.35	10727
TCTTAT	1.29	9298
TCTTGT	1.2	8035
TCTTCT	2.09	26818
TCTTCA	1.64	21061
TCTAGA	1.55	7127
TCTCTT	1.53	17198
TCTATG	1	7712
TCTTGG	1	7173
TCCCCT	1.54	5266
TCCACT	1.56	7521
TCCAAT	1.3	11247
TCCGAT	1.29	5409
TCCCAT	1.29	4424
TCCTAT	1.2	4092
TCCTCT	1.63	10316
TCCAGA	2.03	5242
TCCAGG	1.57	4063
TCCTTG	1.69	8105
TCCATT	1.53	11214
TCCATG	1	9037
TCCTGG	1	3123
TCAGCT	1.77	17003
TCACCA	1.6	10427
TCAACT	1.59	14335
TCAGTT	1.81	15586
TCATTT	1.37	17101
TCAAAT	1.38	21789
TCAGAT	1.5	20353
TCACAT	1.41	6889
TCATAT	1.32	8842
TCATCT	1.56	19355
TCATCA	1.68	20917
TCAAGA	2.48	12615
TCAAGG	1.8	9148
TCATTG	1.63	12891
TCAATT	1.54	15379
TCAATG	1	13595
TCATGG	1	7386
TCGGCT	1.55	4395
TCGGTT	1.61	4438
TCGTTT	1.38	4726
TCGAAT	1.37	4579
TCGGAT	1.39	5733
TCGCAT	1.38	2266
TCGAGA	1.89	2713
TCGAGG	1.91	2734
TCGTTG	1.61	4094
TCGATG	1	3395
TCGTGG	1	2383
AGTGCT	1.74	14138
AGTCCT	1.68	7943
AGTACT	1.64	6423
AGTGTT	1.64	12862
AGTTTT	1.25	11880
AGTAAT	1.34	10647
AGTGAT	1.45	21958
AGTCAT	1.38	6420
AGTTAT	1.26	7286
AGTTCT	1.68	12824
AGTTCA	1.6	12211
AGTAGA	1.92	5983
AGTTTG	1.89	11661
AGTATT	1.54	7771
AGTATG	1	5303
AGTTGG	1	4696
AGCCCT	1.51	5318
AGCAAT	1.25	13066
AGCGAT	1.24	3737
AGCCAT	1.25	5112
AGCAGA	2	6831
AGCAGG	1.51	5165
AGCTTG	2.04	10580
AGCATG	1	8916
AGCTGG	1	4187
CGTGCT	1.68	6888
CGTCCT	1.62	3532
CGTGTT	1.67	7100
CGTAAT	1.36	3682
CGTGAT	1.4	8802
CGTGAA	1.2	7912
CGTCAT	1.29	3112
CGTTCT	1.79	4121
CGTTCA	1.57	3617
CGTAGA	1.51	2854
CGTCTT	1.58	4863
CGTATG	1	2285
CGTTGG	1	2275
CGCGCT	1.5	1249
CGCCCT	1.68	2279
CGCAAT	1.21	3468
CGCCTT	1.55	3443
CGCATG	1	2902
CGCTGG	1	1700
CGCTGA	1.61	120
CGAGCT	1.69	5491
CGAGTT	1.72	4887
CGATTT	1.24	3957
CGAAAT	1.28	4737
CGAGAT	1.43	5449
CGACAT	1.33	2270
CGATAT	1.27	2973
CGAAGA	2.31	4318
CGAAGG	1.51	2818
CGATTG	1.56	3425
CGAATT	1.56	4639
CGAATG	1	3307
CGATGG	1	2093
CGGGCT	1.56	2829
CGGACA	1.55	2039
CGGGTT	1.66	3104
CGGTTT	1.21	3884
CGGAAT	1.34	3606
CGGGAT	1.38	3615
CGGCAT	1.42	2792
CGGAGA	1.78	3100
CGGAGG	1.56	2705
CGGCTT	1.56	3999
CGGATG	1	3345
CGGTGG	1	1744
AGAGCT	1.69	12444
AGAACT	1.57	9115
AGAGTT	1.71	11536
AGATTT	1.29	10558
AGAAAT	1.3	16207
AGAGAT	1.39	17326
AGACAT	1.36	5491
AGATAT	1.28	8162
AGAAGA	2.54	13189
AGAAGG	1.79	9302
AGATTG	1.85	10584
AGAATT	1.5	12580
AGAATG	1	10516
AGATGG	1	6853
AGGGCT	1.69	7846
AGGCCT	1.52	6694
AGGCCA	1.53	6715
AGGACT	1.58	6111
AGGGTT	1.79	8621
AGGTTT	1.3	9078
AGGAAT	1.3	11207
AGGGAT	1.4	12002
AGGCAT	1.38	6878
AGGAGA	2.06	9335
AGGAGG	1.87	8465
AGGCTT	1.73	10344
AGGATT	1.56	9814
AGGATG	1	8009
AGGTGG	1	4130
CTTGCT	1.75	23361
CTTCCT	1.69	16146
CTTACT	1.56	7496
CTTGTT	1.73	22825
CTTAAT	1.33	10766
CTTGAT	1.46	30489
CTTCAT	1.3	12621
CTTTAT	1.26	10438
CTTTCT	1.97	16902
CTTTCA	1.62	13926
CTTCTT	1.73	20885
CTTATT	1.55	11843
CTTATG	1	8083
CTTTGG	1	7060
CTCGCT	1.51	3275
CTCCCT	1.62	5510
CTCACT	1.56	6929
CTCCAT	1.22	4938
CTCTCT	1.75	10509
CTCAGA	1.73	5234
CTCATG	1	7155
CTCTGG	1	3628
CTAGCT	1.64	6873
CTACCT	1.55	4283
CTAGTT	1.62	5783
CTATTT	1.33	6399
CTAAAT	1.29	7261
CTAGAT	1.4	7777
CTACAT	1.38	3549
CTATAT	1.31	4110
CTATCT	1.61	6084
CTATCA	1.62	6123
CTAAGA	1.81	4364
CTAAGG	1.61	3875
CTAATG	1	5574
CTATGG	1	3050
CTGGCT	1.64	9203
CTGCCA	1.51	6967
CTGGTT	1.61	8890
CTGTTT	1.32	8372
CTGAAT	1.3	10258
CTGGAT	1.4	12963
CTGCAT	1.34	6297
CTGTAT	1.21	5154
CTGAGA	1.88	6735
CTGAGG	1.73	6203
CTGCTT	1.63	9729
CTGATG	1	7752
CTGTGG	1	3846
TTAGCT	1.7	10641
TTACCT	1.58	6983
TTAACT	1.51	7126
TTAGTT	1.76	8925
TTATTT	1.41	10445
TTAAAT	1.34	11218
TTAGAT	1.45	12466
TTACAT	1.38	5413
TTATAT	1.31	6670
TTATCT	1.67	10904
TTATCA	1.65	10824
TTAAGA	2	6745
TTAAGG	1.66	5592
TTAATT	1.55	8654
TTAATG	1	7619
TTATGG	1	4807
TTGGCT	1.73	19065
TTGCCT	1.61	13282
TTGGTT	1.65	17638
TTGTTT	1.33	15902
TTGAAT	1.35	19638
TTGGAT	1.43	25367
TTGCAT	1.37	11434
TTGTAT	1.22	9139
TTGAGA	2.06	13009
TTGAGG	1.83	11582
TTGCTT	1.68	18333
TTGATT	1.54	17181
TTGATG	1	15469
TTGTGG	1	7390
ATTGCT	1.77	27423
ATTCCT	1.65	16070
ATTACT	1.61	9592
ATTGTT	1.69	25309
ATTAAT	1.37	13480
ATTGAT	1.46	38106
ATTCAT	1.33	11308
ATTTAT	1.22	10251
ATTTCT	1.88	17727
ATTTCA	1.6	15087
ATTAGA	1.57	8009
ATTCTT	1.58	19132
ATTTTG	1.57	19011
ATTATT	1.55	14368
ATTATG	1	9099
ATTTGG	1	7727
ATCCCT	1.51	6445
ATCCCA	1.5	6398
ATCAAT	1.21	13404
ATCGAT	1.22	5591
ATCCAT	1.27	5681
ATCAGA	2.02	7094
ATCTTG	1.62	8381
ATCATG	1	9157
ATCTGG	1	3800
ATAGCT	1.59	9761
ATAGTT	1.64	8438
ATATTT	1.36	13585
ATAAAT	1.34	11468
ATAGAT	1.38	10642
ATACAT	1.35	4697
ATATAT	1.32	8700
ATATCT	1.69	10493
ATATCA	1.69	10537
ATAAGA	2.04	6102
ATAAGG	1.67	5006
ATATTG	1.71	9798
ATAATG	1	8665
ATATGG	1	6653
ATGGCT	1.64	21658
ATGCCT	1.51	10564
ATGGTT	1.59	16306
ATGTTT	1.3	14141
ATGAAT	1.28	17140
ATGGAT	1.39	25637
ATGCAT	1.39	10256
ATGTAT	1.22	9158
ATGAGA	2.09	10977
ATGAGG	1.74	9120
ATGCTT	1.81	17542
ATGATG	1	15968
ATGTGG	1	6601
TGGGCT	1.66	8147
TGGCCT	1.65	5465
TGGACT	1.58	6174
TGGGTT	1.8	8757
TGGTTT	1.27	8566
TGGAAT	1.3	11223
TGGGAT	1.43	12722
TGGCAT	1.32	5215
TGGAGA	2.2	7630
TGGAGG	1.72	5955
TGGCTT	1.66	8822
TGGATT	1.52	9057
TGGATG	1	7772
TGGTGG	1	6027

## Sheet: Clementina
Codon Pair	RSCPU	Num
GCTGCT	1.85	19579
GCTCCT	1.56	6329
GCTACT	1.64	5533
GCTGTT	1.76	14001
GCTTTT	1.25	8961
GCTAAT	1.39	6651
GCTGAT	1.5	16058
GCTCAT	1.35	5177
GCTTAT	1.31	6729
GCTTGT	1.21	4663
GCTTCT	2.05	11307
GCTTCA	1.6	8793
GCTCTT	1.52	9546
GCTTTG	1.56	9841
GCTATT	1.57	7349
GCTATG	1	5097
GCTTGG	1	3994
GCCGTT	1.5	2927
GCCAAT	1.25	5673
GCCGAT	1.26	2960
GCCCAT	1.27	2155
GCCTAT	1.22	2437
GCCTCT	1.51	3671
GCCAGA	1.94	2677
GCCAGG	1.55	2131
GCCCTT	1.52	3882
GCCTTG	1.7	4350
GCCATT	1.57	7388
GCCATG	1	6252
GCCTGG	1	1421
GCAGCT	1.6	11185
GCAGCA	1.51	10549
GCACCA	1.59	4238
GCAACA	1.53	6796
GCAGTT	1.74	8183
GCATTT	1.4	9088
GCAAAT	1.39	9576
GCAGAT	1.47	9222
GCACAT	1.42	3270
GCATAT	1.32	5125
GCATCA	1.58	7006
GCAAGA	2.3	5959
GCAAGG	1.79	4641
GCATTG	1.73	7663
GCAATT	1.54	9332
GCAATG	1	8230
GCATGG	1	3624
GCGGTT	1.51	2073
GCGTTT	1.4	1813
GCGAAT	1.3	1703
GCGGAT	1.41	2302
GCGGAG	1.21	3171
GCGCAT	1.28	782
GCGAGA	1.83	1175
GCGAGG	2.14	1372
GCGTTG	1.73	1951
GCGATT	1.53	1830
GCGATG	1	1706
GCGTGG	1	906
GGTGCT	1.8	9289
GGTCCT	1.64	4499
GGTACT	1.6	3185
GGTGTT	1.79	9083
GGTTTT	1.24	7474
GGTAAT	1.23	4873
GGTAAA	1.28	4826
GGTGAT	1.39	12057
GGTGAA	1.24	9938
GGTCAT	1.29	3923
GGTTAT	1.27	5528
GGTTCT	1.89	7576
GGTTCA	1.57	6265
GGTAGA	1.64	3001
GGTTTG	1.7	6845
GGTATT	1.52	4712
GGTATG	1	2884
GGTTGG	1	3155
GGCCCT	1.6	2520
GGCGTT	1.54	2302
GGCAAT	1.21	5808
GGCCAT	1.22	3204
GGCAGA	1.68	2842
GGCCTT	1.55	4359
GGCTTG	1.56	4393
GGCATT	1.5	6050
GGCATG	1	4703
GGCTGG	1	2379
GGAGCT	1.74	7417
GGACCT	1.53	3189
GGAACT	1.61	6391
GGAGTT	1.75	7744
GGATTT	1.34	8128
GGAAAT	1.3	10475
GGAGAT	1.42	10121
GGACAT	1.33	2940
GGATAT	1.27	4739
GGAAGA	2.57	6694
GGAAGG	1.72	4485
GGATTG	1.72	5868
GGAATT	1.57	8379
GGAATG	1	6654
GGATGG	1	3800
GGGGCT	1.64	3390
GGGGTT	1.85	4638
GGGTTT	1.33	5946
GGGAAT	1.3	5640
GGGGAT	1.43	5557
GGGCAT	1.36	2827
GGGTAT	1.25	3110
GGGAGA	2.05	3174
GGGAGG	1.88	2910
GGGCTT	1.61	4316
GGGATT	1.67	5618
GGGATG	1	4214
GGGTGG	1	2031
GGGTAA	1.69	122
CCTGCT	1.81	7873
CCTCCT	1.62	7727
CCTACT	1.62	3279
CCTGTT	1.72	7811
CCTAAT	1.39	5355
CCTGAT	1.54	11147
CCTCAT	1.31	4119
CCTTAT	1.24	4388
CCTTGT	1.24	2593
CCTTCT	1.89	7474
CCTTCA	1.75	6917
CCTCTT	1.57	6057
CCTATT	1.53	3822
CCTATG	1	2506
CCTTGG	1	2611
CCCCCA	1.67	1951
CCCGTT	1.54	1462
CCCAAT	1.2	3725
CCCGAT	1.22	2033
CCCCAT	1.24	1487
CCCAGA	2.02	1728
CCCTTG	1.72	2296
CCCATG	1	2617
CCCTGG	1	937
CCAGCT	1.68	5968
CCACCA	1.68	6530
CCAACT	1.52	5277
CCAGTT	1.81	6204
CCATTT	1.41	6935
CCAAAT	1.37	8790
CCAGAT	1.5	7943
CCACAT	1.4	2895
CCATAT	1.31	3701
CCATCT	1.59	6413
CCATCA	1.66	6713
CCAAGA	2.29	4301
CCAAGG	1.72	3228
CCATTG	1.67	4973
CCAATT	1.58	6277
CCAATG	1	4729
CCATGG	1	3142
CCGGTT	1.52	2112
CCGTTT	1.32	1870
CCGAAT	1.26	1956
CCGGAT	1.3	2423
CCGCAT	1.26	937
CCGAGA	1.87	1157
CCGAGG	1.78	1100
CCGTTG	1.66	1769
CCGATG	1	1235
CCGTGG	1	937
ACTGCT	1.75	8937
ACTCCT	1.52	5063
ACTCCA	1.51	5034
ACTACT	1.75	3847
ACTGTT	1.67	8151
ACTAAT	1.38	4202
ACTGAT	1.5	10363
ACTCAT	1.3	3635
ACTTCT	1.83	6462
ACTTCA	1.66	5875
ACTATT	1.55	4141
ACTATG	1	2499
ACTTGG	1	2708
ACCCCA	1.71	2597
ACCGAT	1.21	2151
ACCAGA	2.09	2230
ACCCTT	1.51	2986
ACCATG	1	3470
ACCTGG	1	950
ACAGCT	1.6	6037
ACACCA	1.66	3725
ACAACA	1.56	5365
ACAGTT	1.65	5482
ACATTT	1.37	6414
ACAAAT	1.32	7278
ACAGAT	1.43	6361
ACACAT	1.35	2282
ACATAT	1.28	3718
ACATCA	1.58	5261
ACAAGA	2.34	4126
ACAAGG	1.82	3203
ACATTG	1.59	4666
ACAATT	1.52	6523
ACAATG	1	5396
ACATGG	1	3146
ACGGTG	1.56	2041
ACGTTT	1.29	1567
ACGAAT	1.24	1408
ACGGAT	1.31	2154
ACGCAT	1.28	844
ACGAGA	1.82	1012
ACGAGG	1.92	1071
ACGATG	1	1526
ACGTGG	1	1184
GTTGCT	1.78	13736
GTTCCT	1.66	7580
GTTACT	1.59	4860
GTTGTT	1.73	13180
GTTAAT	1.35	6751
GTTGAT	1.5	18492
GTTCAT	1.36	5649
GTTTAT	1.26	6682
GTTTGT	1.21	4215
GTTTCT	1.96	9748
GTTTCA	1.61	7996
GTTCTT	1.62	9744
GTTTTG	1.59	9517
GTTATT	1.59	7255
GTTATG	1	4741
GTTTGG	1	4150
GTCCCT	1.6	2657
GTCGTT	1.54	2271
GTCAAT	1.26	5344
GTCGAT	1.25	2837
GTCCAT	1.29	2317
GTCTCT	1.57	3786
GTCAGA	1.79	2364
GTCTTG	1.54	3551
GTCATG	1	4037
GTCTGG	1	1577
GTAGCT	1.62	4298
GTAACT	1.51	2981
GTAGTT	1.65	3674
GTATTT	1.33	4056
GTAAAT	1.37	4686
GTAGAT	1.44	4864
GTACAT	1.34	1848
GTATAT	1.31	2555
GTATCT	1.59	3273
GTATCA	1.67	3445
GTAAGA	1.96	2103
GTATTG	1.61	3333
GTAATT	1.54	3974
GTAATG	1	3361
GTATGG	1	1886
GTATGA	1.52	195
GTGTTT	1.31	5728
GTGAAT	1.33	6925
GTGGAT	1.39	8863
GTGCAT	1.33	3296
GTGAGA	2.06	3877
GTGAGG	2.15	4048
GTGCTT	1.62	5742
GTGATT	1.56	6862
GTGATG	1	5584
GTGTGG	1	2348
TTTGCT	1.73	12228
TTTCCT	1.61	6607
TTTACT	1.54	4542
TTTGTT	1.62	12450
TTTAAT	1.33	6571
TTTGAT	1.48	19435
TTTCAT	1.33	5617
TTTTAT	1.21	5717
TTTTCT	1.83	8592
TTTTCA	1.6	7515
TTTAGA	1.55	3557
TTTCTT	1.75	9425
TTTATG	1	4775
TTTTGG	1	4398
TTCGCT	1.52	1961
TTCCCT	1.55	4003
TTCACT	1.51	5408
TTCAAT	1.22	8417
TTCGAT	1.23	3420
TTCCAT	1.26	3608
TTCTCT	1.55	6710
TTCAGA	1.86	4052
TTCTTG	1.94	7755
TTCATG	1	6073
TTCTGG	1	3106
AATGCT	1.67	12765
AATCCT	1.6	7606
AATACT	1.55	4565
AATGTT	1.58	12101
AATTTT	1.21	9648
AATAAT	1.36	11219
AATGAT	1.4	16011
AATCAT	1.27	5618
AATTAT	1.22	6498
AATTCT	1.79	9361
AATTCA	1.65	8640
AATAGA	1.66	3955
AATTTG	1.64	11175
AATATT	1.58	9152
AATATG	1	6227
AATTGG	1	4224
AACCAT	1.23	3335
AACAGA	2.03	4309
AACTTG	1.9	7175
AACATG	1	6406
AACTGG	1	3181
AAAGCT	1.66	11982
AAAGTT	1.72	11123
AAATTT	1.27	9443
AAAAAT	1.33	10611
AAAGAT	1.44	15936
AAACAT	1.26	4549
AAATAT	1.3	6908
AAATCT	1.54	8870
AAATCA	1.5	8674
AAAAGA	2.02	7107
AAAAGG	1.61	5650
AAAATG	1	8699
AAATGG	1	6067
AAGGCT	1.58	9756
AAGCCT	1.51	7097
AAGGTT	1.7	9963
AAGTTT	1.21	9411
AAGAAT	1.25	12529
AAGGAT	1.39	13918
AAGCAT	1.31	6793
AAGAGA	2.14	9046
AAGAGG	1.7	7162
AAGCTT	1.73	12991
AAGATT	1.51	11515
AAGATG	1	8923
AAGTGG	1	4300
GATGCT	1.74	17334
GATCCT	1.65	9343
GATGTT	1.7	16975
GATTTT	1.32	13985
GATAAT	1.36	10780
GATGAT	1.48	29235
GATCAT	1.34	7588
GATTAT	1.27	8689
GATTCT	1.89	11395
GATTCA	1.52	9188
GATAGA	1.73	5593
GATCTT	1.55	11745
GATTTG	1.68	12714
GATATT	1.57	12324
GATATG	1	8430
GATTGG	1	5944
GACCAT	1.29	3056
GACAGA	1.96	4195
GACTTG	2.01	6950
GACATG	1	7311
GACTGG	1	3357
GAAGCT	1.69	16294
GAACCA	1.52	5438
GAAACT	1.59	9372
GAAGTT	1.73	13528
GAATTT	1.34	10682
GAAAAT	1.4	15904
GAAGAT	1.47	22255
GAACAT	1.36	4929
GAATAT	1.33	7061
GAAAGA	2.34	8436
GAAAGG	1.73	6209
GAACTT	1.52	9438
GAAATT	1.6	14129
GAAATG	1	11255
GAATGG	1	5464
GAGGCT	1.62	9530
GAGACT	1.5	5975
GAGGTT	1.72	9700
GAGTTT	1.25	9641
GAGAAT	1.33	12324
GAGGAT	1.44	14815
GAGCAT	1.29	5737
GAGAGT	1.51	6378
GAGAGA	2.17	8423
GAGAGG	1.94	7523
GAGCTT	1.68	11700
GAGATT	1.54	11987
GAGATG	1	10112
GAGTGG	1	4230
CATGCT	1.66	6398
CATCCT	1.53	4495
CATGTT	1.64	6525
CATTTT	1.26	5707
CATAAT	1.32	4136
CATGAT	1.45	8558
CATCAT	1.34	5063
CATTAT	1.25	3473
CATTCT	1.91	4825
CATTCA	1.62	4091
CATTTG	1.56	5439
CATATT	1.53	4235
CATATG	1	2942
CATTGG	1	2140
CACAGA	1.72	2303
CACTTG	1.92	3415
CACATG	1	3249
CACTGG	1	1680
CAAGCT	1.63	7659
CAACCA	1.54	4181
CAAGTT	1.65	7744
CAATTT	1.29	5701
CAAAAT	1.27	9121
CAAGAT	1.38	9203
CAAGAA	1.21	12074
CAACAT	1.29	3845
CAATAT	1.31	3915
CAATCT	1.52	5325
CAAAGA	2.24	5321
CAAAGG	1.63	3887
CAACTT	1.53	5803
CAAATT	1.52	7384
CAAATG	1	6369
CAATGG	1	2936
CAGGCT	1.62	5051
CAGCCT	1.51	4484
CAGGTT	1.72	5407
CAGTTT	1.28	6091
CAGAAT	1.31	6747
CAGGAT	1.41	5897
CAGCAT	1.31	4199
CAGAGA	2.07	4695
CAGAGG	1.72	3890
CAGCTT	1.62	7095
CAGATT	1.54	6258
CAGATG	1	5332
CAGTGG	1	2825
TATGCT	1.67	8175
TATCCT	1.58	4060
TATACT	1.52	2710
TATGTT	1.62	7503
TATTTT	1.26	5862
TATAAT	1.33	4908
TATGAT	1.44	11993
TATCAT	1.32	3581
TATTAT	1.25	4378
TATTCT	1.71	4422
TATTCA	1.59	4119
TATAGA	1.56	2498
TATCTT	1.54	5606
TATTTG	1.56	5666
TATATT	1.53	4631
TATATG	1	3428
TATTGG	1	2720
TACCCA	1.53	2410
TACAAT	1.22	5958
TACCAT	1.3	2478
TACAGA	2.07	3344
TACAGG	1.6	2579
TACTTG	2.16	5237
TACATG	1	5059
TACTGG	1	2448
TGTGCT	1.73	4620
TGTCCT	1.54	2462
TGTGTT	1.62	4439
TGTAAT	1.29	2802
TGTGAT	1.43	6656
TGTCAT	1.29	1794
TGTTAT	1.22	2364
TGTTCT	1.64	3129
TGTTCA	1.58	3003
TGTAGA	1.72	1762
TGTTTG	1.82	3932
TGTATT	1.53	2581
TGTATG	1	1895
TGTTGG	1	1793
TGCCCT	1.52	2254
TGCAAT	1.22	4267
TGCGAT	1.23	1353
TGCCAT	1.21	1960
TGCAGA	1.84	2207
TGCTTG	1.96	4050
TGCATG	1	3017
TGCTGG	1	1581
TCTGCT	1.83	11307
TCTCCT	1.59	7075
TCTACT	1.66	4318
TCTGTT	1.74	10304
TCTAAT	1.38	5732
TCTGAT	1.53	13812
TCTCAT	1.34	5168
TCTTAT	1.24	4450
TCTTCT	2.06	12848
TCTTCA	1.69	10520
TCTAGA	1.56	3438
TCTCTT	1.52	8533
TCTATT	1.51	5064
TCTATG	1	3711
TCTTGG	1	3753
TCCGCT	1.5	1712
TCCACT	1.56	3807
TCCGTT	1.52	1969
TCCAAT	1.24	5552
TCCGAT	1.22	2830
TCCCAT	1.22	2106
TCCTCT	1.61	4945
TCCAGA	2	2535
TCCAGG	1.55	1963
TCCTTG	1.62	3909
TCCATT	1.5	5662
TCCATG	1	4575
TCCTGG	1	1484
TCAGCT	1.75	8365
TCACCA	1.56	4847
TCAACT	1.55	6842
TCAGTT	1.74	7232
TCATTT	1.35	8291
TCAAAT	1.36	10509
TCAGAT	1.47	9360
TCACAT	1.39	3263
TCATAT	1.28	4001
TCATCT	1.52	9430
TCATCA	1.72	10707
TCAAGA	2.49	6212
TCAAGG	1.85	4628
TCATTG	1.61	6401
TCAATG	1	6640
TCATGG	1	3968
TCGGCT	1.54	2289
TCGGTT	1.53	2207
TCGTTT	1.35	2473
TCGAAT	1.32	2278
TCGGAT	1.37	2984
TCGCAT	1.36	1069
TCGTAT	1.2	1347
TCGAGA	1.96	1483
TCGAGG	1.84	1392
TCGTTG	1.6	2170
TCGATG	1	1794
TCGTGG	1	1249
AGTGCT	1.72	6702
AGTCCT	1.61	3638
AGTACT	1.68	3126
AGTGTT	1.64	6179
AGTTTT	1.23	5713
AGTAAT	1.29	5018
AGTGAT	1.42	10131
AGTCAT	1.34	3130
AGTTAT	1.21	3551
AGTTCT	1.6	5637
AGTAGA	1.77	2616
AGTTTG	1.86	5669
AGTATT	1.53	3640
AGTATG	1	2420
AGTTGG	1	2312
AGCCCT	1.54	2645
AGCAAT	1.21	6665
AGCGAT	1.24	1939
AGCCAT	1.23	2551
AGCAGA	1.96	3303
AGCTTG	2.02	5430
AGCATG	1	4396
AGCTGG	1	2201
CGTGCT	1.68	3376
CGTCCT	1.6	1705
CGTGTT	1.69	3379
CGTAAT	1.32	1853
CGTGAT	1.4	4438
CGTCAT	1.24	1449
CGTTCT	1.76	2013
CGTCTT	1.52	2421
CGTATG	1	1104
CGTTGG	1	1101
CGTTGA	1.62	137
CGCCTT	1.52	1698
CGCATG	1	1360
CGCTGG	1	829
CGCTGA	1.62	87
CGAGCT	1.68	2660
CGAGGA	1.52	1998
CGAGTT	1.69	2483
CGATTT	1.24	1908
CGAAAT	1.21	2223
CGAGAT	1.39	2566
CGACAT	1.27	1042
CGACAA	1.2	1442
CGATAT	1.24	1498
CGAAGA	2.29	2173
CGATTG	1.53	1640
CGAATT	1.57	2325
CGAATG	1	1689
CGATGG	1	1030
CGGGCT	1.51	1305
CGGGTT	1.64	1561
CGGTTT	1.24	1958
CGGAAT	1.3	1669
CGGGAT	1.36	1666
CGGCAT	1.39	1334
CGGAGA	1.77	1511
CGGAGG	1.54	1317
CGGCTT	1.51	1948
CGGATG	1	1568
CGGTGG	1	877
AGAGCT	1.69	6161
AGAACT	1.54	4391
AGAGTT	1.65	5621
AGATTT	1.27	5326
AGAAAT	1.25	7825
AGAGAT	1.36	8708
AGACAT	1.27	2359
AGATAT	1.25	3743
AGAAGA	2.62	6607
AGAAGG	1.75	4398
AGATTG	1.85	5349
AGAATT	1.5	6454
AGAATG	1	5190
AGATGG	1	3383
AGGGCT	1.63	3697
AGGCCT	1.54	3433
AGGCCA	1.53	3396
AGGACT	1.52	2879
AGGGTT	1.76	4101
AGGTTT	1.28	4596
AGGAAT	1.24	5216
AGGGAT	1.38	5622
AGGCAT	1.32	3181
AGGAGA	2.13	4741
AGGAGG	1.87	4161
AGGCTT	1.72	5167
AGGATT	1.59	5019
AGGATG	1	3763
AGGTGG	1	1993
CTTGCT	1.72	11316
CTTCCT	1.61	7844
CTTACT	1.57	3703
CTTGTT	1.7	11290
CTTAAT	1.28	5278
CTTGAT	1.45	15419
CTTCAT	1.25	6278
CTTTAT	1.21	5002
CTTTCT	1.94	8379
CTTTCA	1.59	6887
CTTCTT	1.71	10171
CTTATT	1.53	5749
CTTATG	1	3611
CTTTGG	1	3317
CTCCCT	1.57	2801
CTCACT	1.55	3925
CTCTCT	1.72	5657
CTCAGA	1.67	2708
CTCATG	1	3674
CTCTGG	1	1962
CTAGCT	1.61	3506
CTAGTT	1.58	2820
CTATTT	1.33	3157
CTAAAT	1.24	3516
CTAGAT	1.37	3793
CTACAT	1.31	1631
CTATAT	1.25	1951
CTATCT	1.6	3006
CTATCA	1.62	3048
CTAAGA	1.92	2367
CTAAGG	1.55	1914
CTAATG	1	2737
CTATGG	1	1535
CTGGCT	1.6	4472
CTGGTT	1.59	4407
CTGTTT	1.31	4309
CTGAAT	1.26	4915
CTGGAT	1.35	6004
CTGCAT	1.29	2891
CTGAGA	1.82	3221
CTGAGG	1.8	3194
CTGCTT	1.6	4790
CTGATG	1	3646
CTGTGG	1	2014
TTAGCT	1.67	5289
TTACCT	1.53	3416
TTAGTT	1.67	4125
TTATTT	1.35	4839
TTAAAT	1.33	5369
TTAGAT	1.43	6277
TTACAT	1.39	2663
TTATAT	1.3	3215
TTATCT	1.54	4993
TTATCA	1.65	5326
TTAAGA	2.01	3332
TTAAGG	1.67	2766
TTAATT	1.52	4143
TTAATG	1	3555
TTATGG	1	2552
TTGGCT	1.71	9560
TTGCCT	1.58	6524
TTGGTT	1.64	8866
TTGTTT	1.3	8017
TTGAAT	1.31	9672
TTGGAT	1.41	12643
TTGCAT	1.36	5376
TTGTAT	1.21	4612
TTGAGA	2.12	6465
TTGAGG	1.83	5597
TTGCTT	1.67	9129
TTGATT	1.51	8673
TTGATG	1	7884
TTGTGG	1	3609
ATTGCT	1.7	12907
ATTCCT	1.59	8466
ATTACT	1.6	4746
ATTGTT	1.67	12395
ATTAAT	1.32	6488
ATTGAT	1.45	18685
ATTCAT	1.33	5712
ATTTCT	1.84	8483
ATTTCA	1.61	7423
ATTAGA	1.55	3950
ATTCTT	1.59	9491
ATTTTG	1.54	9159
ATTATT	1.54	7068
ATTATG	1	4467
ATTTGG	1	3998
ATCAGA	2.01	3614
ATCTTG	1.59	4387
ATCATG	1	4699
ATCTGG	1	1974
ATAGCT	1.57	4840
ATACCA	1.58	3365
ATAACA	1.53	3606
ATAGTT	1.56	3893
ATATTT	1.36	6747
ATAAAT	1.3	5266
ATAGAT	1.35	5093
ATACAT	1.28	2209
ATATAT	1.3	4120
ATATCT	1.57	4768
ATATCA	1.75	5314
ATAAGA	2.05	3060
ATAAGG	1.68	2515
ATATTG	1.71	4846
ATAATG	1	4123
ATATGG	1	3368
ATGGCT	1.6	10948
ATGGTT	1.58	7947
ATGTTT	1.28	6706
ATGAAT	1.27	8635
ATGGAT	1.37	12321
ATGCAT	1.32	4724
ATGAGA	2.14	5398
ATGAGG	1.73	4369
ATGCTT	1.76	8216
ATGATG	1	8276
ATGTGG	1	3431
TGGGCT	1.62	4102
TGGCCT	1.58	2592
TGGACT	1.55	3062
TGGGTT	1.77	4464
TGGTTT	1.23	4330
TGGAAT	1.26	5591
TGGGAT	1.4	6253
TGGCAT	1.33	2525
TGGAGA	2.25	3958
TGGAGG	1.71	3016
TGGCTT	1.69	4597
TGGATT	1.54	4706
TGGATG	1	3884
TGGTGG	1	3032

## Sheet: Citrus sinensis
Codon Pair	RSCPu	Num
GCTGCT	1.84	26375
GCTCCT	1.58	8927
GCTCCA	1.52	8611
GCTACT	1.66	7684
GCTGTT	1.76	19264
GCTTTT	1.24	12053
GCTAAT	1.41	9513
GCTGAT	1.5	22253
GCTCAT	1.35	7379
GCTTAT	1.31	9089
GCTTGT	1.22	6258
GCTTCT	2.02	15229
GCTTCA	1.57	11842
GCTAGA	1.53	5875
GCTCTT	1.54	13195
GCTTTG	1.57	13451
GCTATT	1.6	10449
GCTATG	1	7153
GCTTGG	1	5595
GCCCCT	1.54	3124
GCCAAT	1.26	7850
GCCGAT	1.27	3920
GCCCAT	1.32	3185
GCCTAT	1.21	3413
GCCTCT	1.54	5133
GCCAGA	2.01	3793
GCCCTT	1.52	5557
GCCTTG	1.68	6135
GCCATT	1.56	9938
GCCATG	1	8484
GCCTGG	1	2007
GCAGCT	1.6	15393
GCAGCA	1.51	14558
GCACCA	1.62	6092
GCAGTT	1.71	11252
GCATTT	1.4	12102
GCAAAT	1.38	13454
GCAGAT	1.48	13297
GCACAT	1.42	4713
GCATAT	1.31	7045
GCATCT	1.5	9230
GCATCA	1.59	9762
GCAAGA	2.28	8298
GCAAGG	1.82	6597
GCATTG	1.72	10498
GCAATT	1.54	12841
GCAATG	1	11501
GCATGG	1	4908
GCGTTT	1.4	2339
GCGAAT	1.3	2286
GCGGAT	1.44	3343
GCGCAT	1.33	1107
GCGAGA	1.94	1663
GCGAGG	2.01	1717
GCGTTG	1.68	2520
GCGATT	1.57	2517
GCGATG	1	2313
GCGTGG	1	1263
GGTGCT	1.81	12638
GGTCCT	1.65	6150
GGTACT	1.6	4575
GGTGTT	1.8	12751
GGTTTT	1.24	10268
GGTAAT	1.27	6922
GGTAAA	1.26	6714
GGTGAT	1.41	17210
GGTGAA	1.23	13702
GGTCAT	1.34	5693
GGTTAT	1.26	7449
GGTTCT	1.85	10242
GGTTCA	1.56	8610
GGTAGA	1.63	4173
GGTTTG	1.71	9323
GGTATT	1.53	6722
GGTATG	1	4097
GGTTGG	1	4367
GGCCCT	1.62	3498
GGCACT	1.51	4862
GGCGTT	1.57	3061
GGCAAT	1.23	8070
GGCGAT	1.22	3666
GGCCAT	1.25	4484
GGCAGA	1.67	3767
GGCCTT	1.56	5997
GGCTTG	1.54	5910
GGCATG	1	6451
GGCTGG	1	3206
GGAGCT	1.72	10164
GGAACT	1.6	8585
GGAGTT	1.73	10500
GGATTT	1.35	11051
GGAAAT	1.3	14368
GGAGAT	1.43	14355
GGACAT	1.34	4142
GGATAT	1.27	6484
GGAAGT	1.51	8519
GGAAGA	2.55	8991
GGAAGG	1.73	6084
GGATTG	1.72	8015
GGAATT	1.58	11667
GGAATG	1	9345
GGATGG	1	5132
GGGGCT	1.65	4666
GGGACT	1.52	4203
GGGGTT	1.84	6279
GGGTTT	1.35	7620
GGGAAT	1.31	7831
GGGGAT	1.43	7843
GGGCAT	1.34	3691
GGGTAT	1.25	4110
GGGAGA	2.1	4416
GGGAGG	1.88	3958
GGGCTT	1.63	5925
GGGATT	1.64	7457
GGGATG	1	5834
GGGTGG	1	2778
GGGTAA	1.63	174
CCTGCT	1.8	10994
CCTCCT	1.62	11338
CCTACT	1.62	4819
CCTGTT	1.75	11039
CCTAAT	1.38	7610
CCTGAT	1.52	15270
CCTCAT	1.33	5850
CCTTAT	1.23	6024
CCTTGT	1.26	3667
CCTTCT	1.85	10398
CCTTCA	1.78	10025
CCTCTT	1.58	8493
CCTATT	1.56	5772
CCTATG	1	3681
CCTTGG	1	3835
CCCCCA	1.66	2855
CCCGTT	1.53	1881
CCCGAT	1.24	2736
CCCCAT	1.25	2171
CCCAGA	2.04	2397
CCCTTG	1.71	3202
CCCATG	1	3731
CCCTGG	1	1287
CCAGCT	1.68	8382
CCACCA	1.72	10050
CCAGTT	1.76	8463
CCATTT	1.43	9682
CCAAAT	1.37	12443
CCAGAT	1.48	11040
CCACAT	1.39	3922
CCATAT	1.29	5206
CCATCT	1.58	9259
CCATCA	1.63	9545
CCAAGA	2.25	5943
CCAAGG	1.74	4602
CCATTG	1.65	6965
CCAATT	1.56	8878
CCAATG	1	6437
CCATGG	1	4512
CCGGTT	1.5	2716
CCGTTT	1.33	2491
CCGAAT	1.29	2750
CCGGAT	1.36	3383
CCGCAT	1.29	1245
CCGAGA	1.92	1635
CCGAGG	1.7	1447
CCGTTG	1.66	2403
CCGATG	1	1692
CCGTGG	1	1329
ACTGCT	1.74	12324
ACTCCT	1.53	7252
ACTCCA	1.52	7184
ACTACT	1.92	6676
ACTGTT	1.68	11360
ACTAAT	1.39	6022
ACTGAT	1.5	14816
ACTCAT	1.31	5047
ACTTGT	1.21	4283
ACTTCT	1.81	9163
ACTTCA	1.64	8318
ACTCTT	1.52	8304
ACTATT	1.54	5899
ACTATG	1	3700
ACTTGG	1	3854
ACCCCA	1.64	3385
ACCGAT	1.26	2879
ACCCAT	1.21	2577
ACCAGA	2.06	3131
ACCCTT	1.53	4186
ACCATG	1	4906
ACCTGG	1	1372
ACAGCT	1.56	8117
ACACCA	1.68	5358
ACAACA	1.51	7415
ACAGTT	1.66	7706
ACATTT	1.37	9010
ACAAAT	1.32	10221
ACAGAT	1.45	9192
ACACAT	1.36	3395
ACATAT	1.3	5207
ACATCA	1.55	7440
ACAAGA	2.31	5715
ACAAGG	1.82	4508
ACATTG	1.6	6620
ACAATT	1.52	9116
ACAATG	1	7340
ACATGG	1	4460
ACGTTT	1.31	2107
ACGAAT	1.26	2061
ACGGAT	1.32	3044
ACGCAT	1.28	1141
ACGAGA	1.88	1420
ACGAGG	1.91	1442
ACGATG	1	2041
ACGTGG	1	1557
ACGTAA	1.5	66
GTTGCT	1.79	19054
GTTCCT	1.67	10475
GTTACT	1.56	6707
GTTGTT	1.74	18226
GTTAAT	1.35	9469
GTTGAT	1.49	26031
GTTCAT	1.37	7939
GTTTAT	1.28	9230
GTTTCT	1.93	13191
GTTTCA	1.6	10939
GTTAGA	1.5	5172
GTTCTT	1.6	13026
GTTTTG	1.55	12669
GTTATT	1.58	10151
GTTATG	1	6601
GTTTGG	1	5674
GTCGCT	1.51	2161
GTCCCT	1.57	3666
GTCACT	1.51	5382
GTCAAT	1.27	7661
GTCGAT	1.27	3824
GTCCAT	1.29	3239
GTCTCT	1.55	5120
GTCAGA	1.82	3330
GTCTTG	1.51	4700
GTCATG	1	5591
GTCTGG	1	2119
GTAGCT	1.64	6111
GTAACT	1.52	4272
GTAGTT	1.66	5132
GTATTT	1.32	5677
GTAAAT	1.39	6625
GTAGAT	1.44	7085
GTACAT	1.37	2775
GTATAT	1.34	3747
GTATCT	1.6	4567
GTATCA	1.66	4750
GTAAGA	1.98	2999
GTATTG	1.54	4445
GTAATT	1.55	5636
GTAATG	1	4649
GTATGG	1	2590
GTGGCT	1.51	8832
GTGTTT	1.31	7773
GTGAAT	1.31	9390
GTGGAT	1.39	12517
GTGCAT	1.33	4503
GTGAGA	2.07	5338
GTGAGG	2.05	5274
GTGCTT	1.61	7828
GTGATT	1.56	9148
GTGATG	1	7593
GTGTGG	1	3379
TTTGCT	1.74	16660
TTTCCT	1.6	9410
TTTACT	1.56	6474
TTTGTT	1.64	16960
TTTAAT	1.31	9197
TTTGAT	1.47	26720
TTTCAT	1.34	7967
TTTTAT	1.21	7766
TTTTCT	1.86	12017
TTTTCA	1.61	10398
TTTAGA	1.56	4976
TTTCTT	1.73	12703
TTTATT	1.53	9107
TTTATG	1	6906
TTTTGG	1	6193
TTCCCT	1.58	5660
TTCACT	1.55	7643
TTCAAT	1.2	11524
TTCGAT	1.25	4564
TTCCAT	1.28	5145
TTCTCT	1.58	9311
TTCAGA	1.89	5522
TTCTTG	1.9	10212
TTCATG	1	8268
TTCTGG	1	4310
AATGCT	1.66	17682
AATCCT	1.61	10812
AATACT	1.54	6527
AATGTT	1.59	17570
AATTTT	1.21	13251
AATAAT	1.36	15548
AATGAT	1.41	23377
AATCAT	1.29	8138
AATTAT	1.24	9363
AATTCT	1.77	12847
AATTCA	1.64	11885
AATAGA	1.69	5667
AATTTG	1.62	15627
AATATT	1.56	12922
AATATG	1	9181
AATTGG	1	6125
AACCAT	1.23	4770
AACAGA	2.04	5875
AACTTG	1.9	10080
AACATG	1	8800
AACTGG	1	4500
AAAGCT	1.64	16653
AAAGTT	1.71	15811
AAATTT	1.27	13409
AAAAAT	1.36	15590
AAAGAT	1.43	22790
AAACAT	1.29	6621
AAATAT	1.31	10047
AAATCT	1.53	12465
AAATCA	1.5	12225
AAAAGA	2.05	10450
AAAAGG	1.65	8407
AAATTG	1.5	12762
AAAATG	1	12166
AAATGG	1	8562
AAGGCT	1.58	13477
AAGCCT	1.53	9838
AAGGTT	1.69	14183
AAGTTT	1.24	13038
AAGAAT	1.26	17713
AAGGAT	1.4	19884
AAGCAT	1.31	9719
AAGAGA	2.11	12273
AAGAGG	1.7	9884
AAGCTT	1.68	17607
AAGATT	1.52	16204
AAGATG	1	12401
AAGTGG	1	5950
GATGCT	1.72	24104
GATCCT	1.62	12787
GATGTT	1.7	24008
GATTTT	1.31	19106
GATAAT	1.37	15581
GATGAT	1.48	42184
GATCAT	1.36	10846
GATTAT	1.27	11962
GATTCT	1.87	15895
GATTCA	1.53	13027
GATAGA	1.73	7816
GATCTT	1.55	16373
GATTTG	1.65	17400
GATATT	1.57	17502
GATATG	1	11793
GATTGG	1	8217
GACAAT	1.2	10382
GACCAT	1.29	4393
GACAGA	1.99	5767
GACTTG	1.96	9500
GACATG	1	10376
GACTGG	1	4546
GAAGCT	1.7	23088
GAACCA	1.52	7745
GAAACT	1.59	13082
GAAGTT	1.72	18995
GAATTT	1.35	15023
GAAAAT	1.42	23254
GAAGAT	1.47	31262
GAACAT	1.37	6963
GAACAA	1.21	11424
GAATAT	1.33	10229
GAAAGA	2.35	11828
GAAAGG	1.74	8756
GAACTT	1.51	13304
GAAATT	1.58	20009
GAAATG	1	15617
GAATGG	1	7791
GAGGCT	1.62	13165
GAGACT	1.51	8317
GAGGTT	1.69	13744
GAGTTT	1.26	13360
GAGAAT	1.35	17415
GAGGAT	1.44	21085
GAGCAT	1.32	8354
GAGAGA	2.16	11490
GAGAGG	1.94	10312
GAGCTT	1.63	15868
GAGATT	1.53	16479
GAGATG	1	13848
GAGTGG	1	5947
CATGCT	1.68	9172
CATCCT	1.55	6507
CATACT	1.55	3444
CATGTT	1.64	9167
CATTTT	1.28	8280
CATAAT	1.34	6112
CATGAT	1.42	12108
CATCAT	1.36	7358
CATTAT	1.25	4839
CATTCT	1.86	6559
CATTCA	1.65	5831
CATCTT	1.5	7483
CATTTG	1.53	7633
CATATT	1.51	6052
CATATG	1	4184
CATTGG	1	3181
CACAGA	1.73	3098
CACTTG	1.84	4625
CACATG	1	4420
CACTGG	1	2387
CAAGCT	1.6	10815
CAACCA	1.55	6322
CAAGTT	1.66	10948
CAATTT	1.28	8304
CAAAAT	1.28	13214
CAAGAT	1.39	13173
CAACAT	1.33	5990
CAATAT	1.32	5877
CAATCT	1.52	7654
CAAAGA	2.19	7490
CAAAGG	1.62	5555
CAACTT	1.54	8455
CAAATT	1.5	10522
CAAATG	1	9053
CAATGG	1	4461
CAGGCT	1.6	6819
CAGGTT	1.69	7418
CAGTTT	1.28	8546
CAGAAT	1.32	10043
CAGGAT	1.42	8047
CAGCAT	1.31	6037
CAGTAT	1.2	5243
CAGAGA	2.11	6628
CAGAGG	1.69	5324
CAGCTT	1.6	9991
CAGATT	1.53	8745
CAGATG	1	7393
CAGTGG	1	4020
TATGCT	1.66	11121
TATCCT	1.54	5498
TATACT	1.56	3833
TATGTT	1.63	10404
TATTTT	1.25	8251
TATAAT	1.33	6977
TATGAT	1.45	16349
TATCAT	1.34	5047
TATTAT	1.25	6162
TATTCT	1.75	6359
TATTCA	1.55	5610
TATAGA	1.62	3612
TATCTT	1.54	7758
TATTTG	1.53	7752
TATATT	1.51	6274
TATATG	1	4859
TATTGG	1	3991
TACCCA	1.54	3334
TACAAT	1.23	8532
TACCAT	1.33	3584
TACAGA	2.09	4559
TACAGG	1.54	3366
TACTTG	2.14	7057
TACATG	1	7234
TACTGG	1	3172
TGTGCT	1.74	6501
TGTCCT	1.54	3516
TGTGTT	1.65	6262
TGTAAT	1.31	4124
TGTGAT	1.43	9425
TGTCAT	1.27	2548
TGTTCT	1.61	4331
TGTTCA	1.56	4198
TGTAGA	1.75	2549
TGTTTG	1.84	5539
TGTATG	1	2723
TGTTGG	1	2576
TGCCCT	1.52	3189
TGCAAT	1.24	5921
TGCGAT	1.23	1827
TGCCAT	1.22	2707
TGCAGA	1.89	3139
TGCTTG	2.02	5677
TGCATG	1	4338
TGCTGG	1	2218
TCTGCT	1.83	15376
TCTCCT	1.61	9979
TCTACT	1.64	6238
TCTGTT	1.75	14163
TCTAAT	1.43	8458
TCTGAT	1.54	19543
TCTCAT	1.36	7166
TCTTAT	1.28	6244
TCTTCT	2.04	17518
TCTTCA	1.66	14216
TCTAGA	1.58	4783
TCTCTT	1.56	11999
TCTATG	1	5282
TCTTGG	1	4935
TCCACT	1.57	5373
TCCGTT	1.53	2520
TCCAAT	1.24	7697
TCCGAT	1.26	3842
TCCCAT	1.27	3078
TCCTCT	1.61	6910
TCCAGA	2.04	3507
TCCTTG	1.66	5552
TCCATT	1.53	7855
TCCATG	1	6237
TCCTGG	1	2021
TCAGCT	1.76	11400
TCACCA	1.56	6843
TCAACT	1.55	9660
TCAGTT	1.76	10153
TCATTT	1.34	11221
TCAAAT	1.36	14495
TCAGAT	1.47	13758
TCACAT	1.39	4660
TCATAT	1.3	5802
TCATCT	1.52	12930
TCATCA	1.72	14623
TCAAGA	2.47	8404
TCAAGG	1.82	6207
TCATTG	1.61	8823
TCAATG	1	9281
TCATGG	1	5241
TCGGCT	1.53	3069
TCGGTT	1.57	3040
TCGTTT	1.31	3211
TCGAAT	1.29	3008
TCGGAT	1.39	4094
TCGCAT	1.37	1557
TCGTAT	1.28	2038
TCGAGA	1.97	2027
TCGAGG	1.89	1943
TCGTTG	1.62	2944
TCGATT	1.5	2750
TCGATG	1	2431
TCGTGG	1	1623
AGTGCT	1.73	9410
AGTCCT	1.61	4967
AGTACT	1.65	4463
AGTGTT	1.64	8683
AGTTTT	1.22	7959
AGTAAT	1.32	7177
AGTGAT	1.44	14554
AGTCAT	1.36	4323
AGTTAT	1.23	5000
AGTTCT	1.61	7974
AGTTCA	1.53	7600
AGTAGA	1.92	3991
AGTTTG	1.81	7871
AGTATT	1.52	5182
AGTATG	1	3632
AGTTGG	1	3212
AGCAAT	1.22	9171
AGCGAT	1.22	2601
AGCCAT	1.22	3595
AGCAGA	2.07	4783
AGCTTG	1.99	7481
AGCATG	1	6138
AGCTGG	1	3036
CGTGCT	1.69	4593
CGTCCT	1.56	2376
CGTGTT	1.63	4446
CGTAAT	1.31	2526
CGTGAT	1.39	5839
CGTCAT	1.28	2118
CGTTCT	1.7	2645
CGTTCA	1.51	2351
CGTCTT	1.51	3330
CGTTTG	1.51	3325
CGTATG	1	1511
CGTTGG	1	1504
CGTTGA	1.55	167
CGCCCT	1.57	1463
CGCTTG	1.53	2341
CGCATT	1.5	2675
CGCATG	1	2022
CGCTGG	1	1140
CGCTGA	1.69	109
CGAGCT	1.65	3588
CGAGTT	1.72	3470
CGATTT	1.25	2715
CGAAAT	1.25	3238
CGAGAT	1.37	3627
CGACAT	1.28	1450
CGACAA	1.2	2201
CGATAT	1.28	2082
CGAAGA	2.21	2891
CGATTG	1.5	2303
CGAATT	1.52	3092
CGAATG	1	2364
CGATGG	1	1706
CGGGCT	1.51	1738
CGGACA	1.53	1416
CGGGTT	1.58	2039
CGGTTT	1.26	2655
CGGAAT	1.29	2307
CGGGAT	1.4	2443
CGGCAT	1.4	1815
CGGAGA	1.85	2105
CGGCTT	1.51	2704
CGGATG	1	2359
CGGTGG	1	1252
AGAGCT	1.69	8560
AGACCA	1.55	3907
AGAACT	1.51	5898
AGAGTT	1.63	7783
AGATTT	1.27	7341
AGAAAT	1.26	10931
AGAGAT	1.38	12098
AGACAT	1.29	3427
AGATAT	1.25	5343
AGAAGA	2.64	9126
AGAAGG	1.71	5917
AGATTG	1.8	7384
AGAATG	1	7184
AGATGG	1	4713
AGGGCT	1.65	5224
AGGCCT	1.55	4654
AGGCCA	1.53	4613
AGGACT	1.56	4005
AGGGTT	1.76	5813
AGGTTT	1.3	6190
AGGAAT	1.27	7298
AGGGAT	1.38	7636
AGGCAT	1.32	4367
AGGAGT	1.5	4206
AGGAGA	2.13	6400
AGGAGG	1.87	5619
AGGCTT	1.7	7152
AGGATT	1.58	6965
AGGATG	1	5431
AGGTGG	1	2833
CTTGCT	1.76	16074
CTTCCT	1.63	11102
CTTACT	1.53	5125
CTTGTT	1.7	15499
CTTAAT	1.29	7474
CTTGAT	1.45	21319
CTTCAT	1.3	8842
CTTTAT	1.24	6914
CTTTCT	1.96	11771
CTTTCA	1.6	9586
CTTCTT	1.72	13919
CTTATT	1.52	7887
CTTATG	1	5238
CTTTGG	1	4828
CTCCCT	1.59	3901
CTCACT	1.55	5290
CTCCAT	1.22	3871
CTCCAA	1.21	5484
CTCTCT	1.73	7596
CTCAGA	1.72	3741
CTCATG	1	5100
CTCTGG	1	2576
CTAGCT	1.59	4771
CTACCA	1.52	3100
CTAGTT	1.59	4005
CTATTT	1.33	4395
CTAAAT	1.28	5100
CTAGAT	1.38	5702
CTACAT	1.33	2447
CTATAT	1.25	2655
CTATCT	1.59	4157
CTATCA	1.63	4252
CTAAGA	1.92	3299
CTAATG	1	3938
CTATGG	1	2200
CTGGCT	1.6	6062
CTGGTT	1.56	5904
CTGTTT	1.32	5784
CTGAAT	1.28	6984
CTGGAT	1.38	8476
CTGCAT	1.32	4107
CTGAGA	1.88	4534
CTGAGG	1.85	4484
CTGCTT	1.56	6468
CTGATG	1	5244
CTGTGG	1	2768
TTAGCT	1.67	7451
TTACCT	1.52	4972
TTAGTT	1.66	5837
TTATTT	1.38	7069
TTAAAT	1.34	7900
TTAGAT	1.43	9126
TTACAT	1.35	3739
TTATAT	1.32	4534
TTATCT	1.57	7086
TTATCA	1.63	7353
TTAAGA	2.08	4955
TTAAGG	1.65	3916
TTAATT	1.51	5949
TTAATG	1	5225
TTATGG	1	3855
TTGGCT	1.68	12772
TTGCCT	1.58	9115
TTGGTT	1.62	11906
TTGTTT	1.32	10952
TTGAAT	1.33	13745
TTGGAT	1.41	17499
TTGCAT	1.37	7550
TTGTAT	1.22	6322
TTGAGA	2.09	8815
TTGAGG	1.84	7792
TTGCTT	1.63	12291
TTGATT	1.53	12026
TTGATG	1	10811
TTGTGG	1	5102
ATTGCT	1.71	18174
ATTCCT	1.6	12012
ATTACT	1.61	6822
ATTGTT	1.66	17219
ATTAAT	1.33	9162
ATTGAT	1.44	25989
ATTCAT	1.31	7703
ATTTCT	1.85	11932
ATTTCA	1.61	10408
ATTAGA	1.59	5631
ATTCTT	1.59	13169
ATTTTG	1.52	12654
ATTATT	1.52	9757
ATTATG	1	6380
ATTTGG	1	5840
ATCCCA	1.53	5254
ATCCAT	1.21	3840
ATCAGA	1.97	4916
ATCTTG	1.54	5922
ATCATG	1	6756
ATCTGG	1	2605
ATAGCT	1.52	6579
ATACCA	1.6	4815
ATAACA	1.52	5005
ATAGTT	1.56	5450
ATATTT	1.35	9263
ATAAAT	1.31	7745
ATAGAT	1.37	7423
ATACAT	1.29	3067
ATATAT	1.31	5602
ATATCT	1.57	6601
ATATCA	1.71	7217
ATAAGA	2.06	4325
ATAAGG	1.66	3483
ATATTG	1.71	6762
ATAATG	1	5712
ATATGG	1	4879
ATGGCT	1.61	15098
ATGGTT	1.57	11046
ATGTTT	1.28	9464
ATGAAT	1.29	12193
ATGGAT	1.37	17412
ATGCAT	1.36	7075
ATGTAT	1.21	6295
ATGAGA	2.13	7546
ATGAGG	1.71	6044
ATGCTT	1.74	11439
ATGATG	1	11311
ATGTGG	1	4952
TGGGCT	1.64	5688
TGGCCT	1.64	3657
TGGACT	1.52	4189
TGGGTT	1.74	6126
TGGTTT	1.25	6079
TGGAAT	1.29	7879
TGGGAT	1.4	8748
TGGCAT	1.32	3759
TGGAGA	2.24	5650
TGGAGG	1.72	4350
TGGCTT	1.64	6264
TGGATT	1.52	6683
TGGATG	1	5621
TGGTGG	1	4205

## Sheet: Citrus ichangensis
Codon Pair	RSCPU	Num
GCTGCT	1.82	22585
GCTCCT	1.63	7592
GCTACT	1.61	6432
GCTGTT	1.77	16497
GCTTTT	1.25	10557
GCTAAT	1.4	7869
GCTGAT	1.5	19035
GCTCAT	1.36	6140
GCTTAT	1.32	7774
GCTTCT	2.04	13308
GCTTCA	1.6	10472
GCTAGA	1.5	4885
GCTCTT	1.55	11229
GCTTTG	1.56	11285
GCTATT	1.56	8493
GCTATG	1	5888
GCTTGG	1	4576
GCCCCT	1.51	2508
GCCAAT	1.26	6622
GCCGAT	1.28	3537
GCCCAT	1.27	2485
GCCTAT	1.22	2892
GCCTCT	1.51	4356
GCCAGA	1.98	3221
GCCAGG	1.59	2575
GCCCTT	1.51	4503
GCCTTG	1.7	5067
GCCATT	1.56	8651
GCCATG	1	7123
GCCTGG	1	1626
GCAGCT	1.62	13431
GCACCA	1.59	5063
GCAGTT	1.72	9622
GCATTT	1.4	10423
GCAAAT	1.38	11391
GCAGAT	1.47	10952
GCACAT	1.42	3984
GCATAT	1.33	6072
GCATCA	1.62	8525
GCAAGA	2.28	6939
GCAAGG	1.79	5430
GCATTG	1.74	8931
GCAATT	1.56	10832
GCAATG	1	9482
GCATGG	1	4226
GCGGTT	1.53	2441
GCGTTT	1.37	2074
GCGAAT	1.3	1981
GCGGAT	1.4	2764
GCGCAT	1.22	900
GCGAGA	1.73	1396
GCGAGG	1.9	1533
GCGTTG	1.61	2096
GCGATT	1.53	2009
GCGATG	1	1972
GCGTGG	1	1106
GGTGCT	1.79	10785
GGTCCT	1.65	5205
GGTACT	1.55	3667
GGTGTT	1.8	10579
GGTTTT	1.25	8746
GGTAAT	1.26	5480
GGTAAA	1.26	5629
GGTGAT	1.4	14065
GGTGAA	1.22	11322
GGTCAT	1.31	4634
GGTTAT	1.24	5984
GGTTCT	1.85	8651
GGTTCA	1.6	7484
GGTAGA	1.64	3468
GGTTTG	1.68	7615
GGTATT	1.53	5423
GGTATG	1	3270
GGTTGG	1	3742
GGCCCT	1.6	2846
GGCGTT	1.57	2603
GGCAAT	1.21	6568
GGCCAT	1.23	3727
GGCAGA	1.77	3384
GGCCTT	1.57	5060
GGCTTG	1.53	4919
GGCATG	1	5163
GGCTGG	1	2733
GGAGCT	1.73	8682
GGACCT	1.52	3723
GGAACT	1.61	7367
GGAGTT	1.78	8859
GGATTT	1.33	8996
GGAAAT	1.3	12021
GGAGAT	1.42	11869
GGACAT	1.35	3586
GGATAT	1.29	5481
GGAAGA	2.54	7615
GGAAGG	1.75	5231
GGATTG	1.66	6475
GGAATT	1.56	9764
GGAATG	1	7617
GGATGG	1	4309
GGATGA	1.57	229
GGGGCT	1.63	3944
GGGGTT	1.82	5221
GGGTTT	1.36	7080
GGGAAT	1.31	6651
GGGGAT	1.41	6556
GGGCAT	1.35	3302
GGGTAT	1.23	3285
GGGAGA	2.1	3803
GGGAGG	1.9	3434
GGGCTT	1.58	4839
GGGTTG	1.52	4640
GGGATT	1.64	6461
GGGATG	1	4956
GGGTGG	1	2324
CCTGCT	1.81	9490
CCTCCT	1.58	9234
CCTACT	1.62	3985
CCTGTT	1.72	9262
CCTAAT	1.39	6302
CCTGAT	1.53	13026
CCTCAT	1.3	4779
CCTTAT	1.22	5149
CCTTGT	1.21	3112
CCTTCT	1.88	8897
CCTTCA	1.75	8280
CCTCTT	1.56	7066
CCTATT	1.54	4664
CCTATG	1	3063
CCTTGG	1	3125
CCCCCA	1.64	2349
CCCCAT	1.25	1895
CCCAGA	2.09	2118
CCCTTG	1.7	2735
CCCATG	1	3206
CCCTGG	1	1124
CCAGCT	1.65	6924
CCACCA	1.74	8621
CCAACT	1.52	6309
CCAGTT	1.72	6983
CCATTT	1.4	8049
CCAAAT	1.36	10010
CCAGAT	1.51	9200
CCACAT	1.37	3204
CCATAT	1.3	4359
CCATCT	1.56	7631
CCATCA	1.65	8054
CCAAGA	2.29	5116
CCAAGG	1.7	3811
CCATTG	1.67	5926
CCAATT	1.55	7205
CCAATG	1	5511
CCATGG	1	3626
CCGGTT	1.52	2481
CCGTTT	1.34	2163
CCGAAT	1.27	2327
CCGGAT	1.33	2894
CCGCAT	1.3	1161
CCGAGA	1.88	1364
CCGAGG	1.74	1267
CCGTTG	1.58	2009
CCGATG	1	1560
CCGTGG	1	1085
ACTGCT	1.74	10580
ACTCCT	1.54	6102
ACTCCA	1.5	5958
ACTACT	1.71	4450
ACTGTT	1.64	9490
ACTAAT	1.37	5064
ACTGAT	1.49	12250
ACTCAT	1.32	4285
ACTTAT	1.21	4841
ACTTCT	1.81	7796
ACTTCA	1.66	7139
ACTAGA	1.51	2789
ACTCTT	1.5	6680
ACTATT	1.56	4923
ACTATG	1	3065
ACTTGG	1	3119
ACTTGA	1.52	309
ACCCCA	1.71	3100
ACCGAT	1.25	2619
ACCAGA	2.07	2662
ACCCTT	1.51	3454
ACCATG	1	4085
ACCTGG	1	1166
ACAGCT	1.58	6891
ACACCA	1.65	4542
ACAACA	1.54	6203
ACAGTT	1.67	6579
ACATTT	1.37	7517
ACAAAT	1.35	8651
ACAGAT	1.44	7667
ACACAT	1.39	2829
ACATAT	1.28	4392
ACATCA	1.56	6226
ACAAGA	2.34	4831
ACAAGG	1.87	3861
ACATTG	1.59	5444
ACAATT	1.5	7429
ACAATG	1	6367
ACATGG	1	3668
ACGTTT	1.26	1754
ACGAAT	1.26	1699
ACGGAT	1.31	2490
ACGCAT	1.25	887
ACGAGA	1.88	1303
ACGAGG	1.87	1294
ACGATG	1	1782
ACGTGG	1	1342
GTTGCT	1.8	16358
GTTCCT	1.66	8910
GTTACT	1.61	5680
GTTGTT	1.73	15238
GTTAAT	1.35	8031
GTTGAT	1.51	22107
GTTCAT	1.38	6804
GTTTAT	1.28	7801
GTTTCT	1.97	11410
GTTTCA	1.62	9380
GTTAGA	1.54	4430
GTTCTT	1.62	11170
GTTTTG	1.57	10833
GTTATT	1.57	8267
GTTATG	1	5566
GTTTGG	1	4582
GTCCCT	1.56	3149
GTCAAT	1.28	6328
GTCGAT	1.24	3133
GTCCAT	1.3	2631
GTCTCT	1.57	4476
GTCAGA	1.85	2916
GTCTTG	1.56	4086
GTCATG	1	4614
GTCTGG	1	1727
GTAGCT	1.65	5207
GTAACT	1.54	3535
GTAGTT	1.6	4118
GTATTT	1.32	4572
GTAAAT	1.36	5488
GTAGAT	1.45	5876
GTACAT	1.34	2102
GTATAT	1.31	2943
GTATCT	1.63	3925
GTATCA	1.7	4099
GTAAGA	2.04	2537
GTATTG	1.58	3774
GTAATT	1.54	4483
GTAATG	1	4026
GTATGG	1	1966
GTGTTT	1.32	6599
GTGAAT	1.32	8151
GTGGAT	1.4	10522
GTGCAT	1.35	3976
GTGAGA	2.04	4429
GTGAGG	2.07	4513
GTGCTT	1.62	6586
GTGATT	1.53	7592
GTGATG	1	6471
GTGTGG	1	2816
TTTGCT	1.75	14411
TTTCCT	1.66	7940
TTTACT	1.55	5148
TTTGTT	1.65	14454
TTTAAT	1.3	7254
TTTGAT	1.47	21997
TTTCAT	1.32	6565
TTTTCT	1.86	9934
TTTTCA	1.6	8578
TTTAGA	1.51	4087
TTTCTT	1.73	10612
TTTATG	1	5508
TTTTGG	1	5028
TTCCCT	1.59	4775
TTCACT	1.59	6579
TTCAAT	1.21	9508
TTCGAT	1.26	3810
TTCCAT	1.27	4399
TTCTCT	1.58	7864
TTCAGA	1.86	4655
TTCAGG	1.53	3826
TTCTTG	1.94	8979
TTCATG	1	7139
TTCTGG	1	3592
AATGCT	1.67	14997
AATCCT	1.62	9205
AATACT	1.57	5579
AATGTT	1.58	14499
AATAAT	1.36	12427
AATGAT	1.41	19440
AATCAT	1.3	6877
AATTAT	1.24	7699
AATTCT	1.81	11308
AATTCA	1.65	10340
AATAGA	1.67	4694
AATTTG	1.66	12660
AATATT	1.56	10468
AATATG	1	7515
AATTGG	1	5179
AACCAT	1.25	3951
AACAGA	2.02	5004
AACTTG	1.86	7840
AACATG	1	7179
AACTGG	1	3909
AAAGCT	1.65	13867
AAAGTT	1.71	12876
AAATTT	1.27	10814
AAAAAT	1.36	12622
AAAGAT	1.43	18616
AAACAT	1.28	5536
AAATAT	1.31	8100
AAATCT	1.55	10752
AAATCA	1.52	10529
AAAAGA	2.07	8780
AAAAGG	1.64	6965
AAAATG	1	10249
AAATGG	1	7140
AAGGCT	1.58	11395
AAGCCT	1.53	8351
AAGGTT	1.69	11757
AAGTTT	1.23	10948
AAGAAT	1.24	14642
AAGGAT	1.39	16469
AAGCAT	1.31	8001
AAGAGA	2.11	10536
AAGAGG	1.74	8669
AAGCTT	1.7	14668
AAGATT	1.51	13393
AAGATG	1	10427
AAGTGG	1	4996
GATGCT	1.75	20416
GATCCT	1.65	11007
GATACT	1.51	6992
GATGTT	1.71	19545
GATTTT	1.31	15835
GATAAT	1.37	12986
GATGAT	1.47	34065
GATCAT	1.34	9255
GATTAT	1.28	10094
GATTCT	1.91	13939
GATTCA	1.53	11185
GATAGA	1.69	6298
GATCTT	1.5	13145
GATTTG	1.71	14967
GATATT	1.57	14407
GATATG	1	9894
GATTGG	1	6795
GACAAT	1.22	8721
GACCAT	1.31	3847
GACAGA	1.98	4910
GACTTG	2.01	7900
GACATG	1	8235
GACTGG	1	3987
GAAGCT	1.71	19412
GAACCA	1.52	6537
GAAACT	1.57	11168
GAAGTT	1.74	15941
GAATTT	1.35	12517
GAAAAT	1.42	19271
GAAGAT	1.46	26003
GAACAT	1.37	5867
GAACAA	1.2	9424
GAATAT	1.33	8143
GAAAGA	2.35	9885
GAAAGG	1.71	7220
GAACTT	1.52	10858
GAAATT	1.58	16110
GAAATG	1	13152
GAATGG	1	6043
GAGGCT	1.62	10996
GAGGTT	1.7	11272
GAGTTT	1.25	11124
GAGAAT	1.35	14954
GAGGAT	1.43	17279
GAGCAT	1.3	6906
GAGAGT	1.52	7723
GAGAGA	2.18	9844
GAGAGG	1.97	8926
GAGCTT	1.67	13484
GAGATT	1.54	13722
GAGATG	1	12048
GAGTGG	1	4793
CATGCT	1.65	7694
CATCCT	1.54	5413
CATGTT	1.62	7554
CATTTT	1.27	6788
CATAAT	1.33	5062
CATGAT	1.45	9981
CATCAT	1.34	5911
CATTAT	1.23	3965
CATTCT	1.89	5698
CATTCA	1.61	4865
CATTTG	1.57	6311
CATATT	1.52	4897
CATATG	1	3557
CATTGG	1	2740
CACAGA	1.78	2807
CACTTG	1.9	3900
CACATG	1	3842
CACTGG	1	2016
CAAGCT	1.62	9269
CAACCA	1.57	5179
CAAGTT	1.66	9203
CAATTT	1.27	6684
CAAAAT	1.28	10815
CAAGAT	1.42	11419
CAAGAA	1.21	14271
CAACAT	1.28	4543
CAATAT	1.29	4487
CAAAGA	2.24	6295
CAAAGG	1.6	4502
CAACTT	1.53	6616
CAAATT	1.53	8522
CAAATG	1	7609
CAATGG	1	3723
CAGGCT	1.6	5871
CAGGTT	1.75	6430
CAGTTT	1.26	7169
CAGAAT	1.32	8220
CAGGAT	1.4	6976
CAGCAT	1.32	5079
CAGAGA	2.06	5588
CAGAGG	1.69	4594
CAGCTT	1.61	8401
CAGATT	1.53	7239
CAGATG	1	6323
CAGTGG	1	3498
TATGCT	1.67	9098
TATCCT	1.56	4757
TATACT	1.55	3259
TATGTT	1.65	8773
TATTTT	1.25	6737
TATAAT	1.34	5985
TATGAT	1.45	13673
TATCAT	1.34	4175
TATTAT	1.22	5049
TATTCT	1.75	5288
TATTCA	1.58	4774
TATAGA	1.56	2968
TATCTT	1.58	6543
TATTTG	1.55	6420
TATATG	1	3897
TATTGG	1	3043
TACCCA	1.53	2716
TACAAT	1.24	6953
TACCAT	1.33	3012
TACAGA	2.06	3932
TACAGG	1.54	2930
TACTTG	2.12	5749
TACATG	1	5824
TACTGG	1	2679
TGTGCT	1.72	5469
TGTCCT	1.54	2878
TGTGTT	1.68	5352
TGTAAT	1.29	3407
TGTGAT	1.44	7917
TGTCAT	1.28	2170
TGTTAT	1.22	2759
TGTTCT	1.71	4015
TGTTCA	1.56	3657
TGTAGA	1.68	2067
TGTTTG	1.81	4472
TGTATG	1	2145
TGTTGG	1	1947
TGCCCT	1.55	2777
TGCAAT	1.22	5117
TGCGAT	1.22	1600
TGCCAT	1.21	2377
TGCAGA	1.87	2785
TGCTTG	1.98	4681
TGCATG	1	3618
TGCTGG	1	2007
TCTGCT	1.83	13282
TCTCCT	1.58	8603
TCTACT	1.65	5369
TCTGTT	1.75	12206
TCTAAT	1.42	7040
TCTGAT	1.55	16836
TCTCAT	1.37	6203
TCTTAT	1.28	5299
TCTTCT	2.05	15141
TCTTCA	1.67	12311
TCTAGA	1.52	3940
TCTATT	1.52	5971
TCTATG	1	4239
TCTTGG	1	4119
TCCACT	1.54	4453
TCCAAT	1.25	6495
TCCGAT	1.26	3375
TCCCAT	1.26	2557
TCCTCT	1.63	5949
TCCAGA	2.04	3064
TCCAGG	1.57	2368
TCCTTG	1.69	4822
TCCATT	1.5	6600
TCCATG	1	5247
TCCTGG	1	1802
TCAGCT	1.75	9880
TCACCA	1.56	6028
TCAACT	1.54	8194
TCAGTT	1.78	8773
TCATTT	1.36	9563
TCAAAT	1.37	12235
TCAGAT	1.48	11417
TCACAT	1.38	3952
TCATAT	1.31	4871
TCATCT	1.53	11179
TCATCA	1.74	12763
TCAAGA	2.45	7147
TCAAGG	1.85	5393
TCATTG	1.62	7483
TCAATG	1	7772
TCATGG	1	4547
TCGGCT	1.57	2705
TCGGTT	1.56	2601
TCGTTT	1.34	2885
TCGAAT	1.32	2746
TCGGAT	1.39	3525
TCGCAT	1.4	1317
TCGTAT	1.21	1545
TCGAGA	1.9	1748
TCGAGG	1.83	1690
TCGTTG	1.59	2462
TCGATG	1	2081
TCGTGG	1	1384
AGTGCT	1.72	7961
AGTCCT	1.59	4356
AGTACT	1.66	3797
AGTGTT	1.65	7240
AGTTTT	1.22	6521
AGTAAT	1.31	6054
AGTGAT	1.42	12153
AGTCAT	1.36	3646
AGTTAT	1.22	4103
AGTTCT	1.61	6805
AGTTCA	1.56	6585
AGTAGA	1.88	3244
AGTTTG	1.87	6726
AGTATG	1	2924
AGTTGG	1	2756
AGCCCT	1.54	3155
AGCAAT	1.21	7950
AGCGAT	1.25	2243
AGCCAT	1.23	3048
AGCAGA	2.04	4078
AGCTTG	2.04	6395
AGCATG	1	5035
AGCTGG	1	2608
CGTGCT	1.66	3876
CGTCCT	1.51	1909
CGTGTT	1.71	3941
CGTAAT	1.31	2008
CGTGAT	1.39	4678
CGTCAT	1.23	1649
CGTTCT	1.74	2280
CGTTCA	1.52	1997
CGTCTT	1.51	2792
CGTATG	1	1301
CGTTGG	1	1305
CGTTGA	1.66	176
CGCCCT	1.58	1283
CGCATG	1	1623
CGCTGG	1	999
CGCTGA	1.88	118
CGAGCT	1.64	3019
CGAGTT	1.69	2777
CGATTT	1.24	2190
CGAAAT	1.23	2712
CGAGAT	1.38	2920
CGAGAA	1.2	3323
CGACAT	1.27	1247
CGATAT	1.22	1657
CGAAGA	2.23	2466
CGAATT	1.52	2605
CGAATG	1	1899
CGATGG	1	1309
CGGGCT	1.51	1576
CGGACA	1.51	1224
CGGGTT	1.52	1698
CGGTTT	1.23	2351
CGGAAT	1.31	2037
CGGGAT	1.39	1985
CGGCAT	1.34	1578
CGGAGA	1.82	1833
CGGAGG	1.5	1515
CGGCTT	1.52	2230
CGGATG	1	1857
CGGTGG	1	1109
AGAGCT	1.71	7473
AGAACT	1.56	5348
AGAGTT	1.65	6687
AGATTT	1.28	6285
AGAAAT	1.26	9162
AGAGAT	1.37	10178
AGACAT	1.29	2875
AGATAT	1.25	4409
AGAAGA	2.63	7853
AGAAGG	1.75	5218
AGATTG	1.81	6068
AGAATG	1	6121
AGATGG	1	4103
AGGGCT	1.66	4473
AGGCCT	1.52	3965
AGGCCA	1.57	4086
AGGACT	1.52	3467
AGGGTT	1.76	4926
AGGTTT	1.28	5186
AGGAAT	1.26	6214
AGGGAT	1.37	6474
AGGCAT	1.32	3713
AGGAGA	2.14	5602
AGGAGG	1.85	4859
AGGCTT	1.71	5999
AGGATT	1.57	5906
AGGATG	1	4724
AGGTGG	1	2276
CTTGCT	1.73	13371
CTTCCT	1.65	9150
CTTACT	1.52	4137
CTTGTT	1.71	12997
CTTAAT	1.3	6033
CTTGAT	1.45	17464
CTTCAT	1.29	7291
CTTTAT	1.22	5720
CTTTCT	1.94	9544
CTTTCA	1.62	7944
CTTCTT	1.73	11761
CTTATG	1	4441
CTTTGG	1	3999
CTCCCT	1.56	3281
CTCACT	1.53	4395
CTCCAT	1.2	3008
CTCTCT	1.68	6295
CTCAGA	1.68	3148
CTCATG	1	4215
CTCTGG	1	2237
CTAGCT	1.63	4084
CTAGTT	1.59	3350
CTATTT	1.31	3637
CTAAAT	1.24	4097
CTAGAT	1.36	4357
CTACAT	1.3	1996
CTATAT	1.26	2235
CTATCT	1.56	3431
CTATCA	1.62	3563
CTAAGA	1.96	2682
CTAAGG	1.51	2076
CTAATG	1	3282
CTATGG	1	1729
CTGGCT	1.62	5282
CTGGTT	1.58	5056
CTGTTT	1.3	4892
CTGAAT	1.27	5815
CTGGAT	1.36	7154
CTGCAT	1.33	3548
CTGAGA	1.93	3974
CTGAGG	1.81	3731
CTGCTT	1.59	5602
CTGATG	1	4569
CTGTGG	1	2325
TTAGCT	1.65	6169
TTACCT	1.55	4066
TTAGTT	1.66	4706
TTATTT	1.33	5321
TTAAAT	1.31	6031
TTAGAT	1.43	7162
TTACAT	1.37	2978
TTATAT	1.28	3602
TTATCT	1.6	5993
TTATCA	1.63	6107
TTAAGA	2.04	3900
TTAAGG	1.65	3159
TTAATG	1	4219
TTATGG	1	2737
TTGGCT	1.7	10830
TTGCCT	1.6	7674
TTGGTT	1.63	10067
TTGTTT	1.3	9174
TTGAAT	1.31	11293
TTGGAT	1.42	14786
TTGCAT	1.38	6452
TTGTAT	1.2	5175
TTGAGA	2.08	7461
TTGAGG	1.88	6765
TTGCTT	1.66	10344
TTGATT	1.5	9690
TTGATG	1	9111
TTGTGG	1	4201
ATTGCT	1.71	15064
ATTCCT	1.58	9164
ATTACT	1.61	5486
ATTGTT	1.65	14077
ATTAAT	1.34	7747
ATTGAT	1.45	21484
ATTCAT	1.32	6350
ATTTCT	1.84	9932
ATTTCA	1.6	8608
ATTAGA	1.55	4484
ATTCTT	1.56	10766
ATTTTG	1.55	10661
ATTATT	1.53	8037
ATTATG	1	5184
ATTTGG	1	4616
ATCCCA	1.53	4264
ATCGAT	1.2	3546
ATCCAT	1.23	3243
ATCAGA	2.05	4300
ATCTTG	1.61	5067
ATCATG	1	5442
ATCTGG	1	2214
ATAGCT	1.59	5609
ATACCA	1.57	3753
ATAACA	1.54	4233
ATAGTT	1.58	4598
ATATTT	1.33	7548
ATAAAT	1.3	6351
ATAGAT	1.35	5982
ATACAT	1.33	2600
ATATAT	1.29	4836
ATATCT	1.63	5831
ATATCA	1.72	6139
ATAAGA	2.07	3622
ATAAGG	1.69	2954
ATATTG	1.69	5586
ATAATG	1	4765
ATATGG	1	3734
ATGGCT	1.6	12604
ATGGTT	1.53	9071
ATGTTT	1.29	8016
ATGAAT	1.27	10156
ATGGAT	1.37	14466
ATGCAT	1.34	5561
ATGAGA	2.16	6562
ATGAGG	1.73	5251
ATGCTT	1.76	9738
ATGATG	1	9583
ATGTGG	1	4038
TGGGCT	1.64	4803
TGGCCT	1.63	3155
TGGACT	1.55	3576
TGGGTT	1.78	5208
TGGTTT	1.25	5118
TGGAAT	1.28	6385
TGGGAT	1.41	7181
TGGCAT	1.31	3010
TGGAGA	2.2	4522
TGGAGG	1.76	3623
TGGCTT	1.66	5204
TGGATT	1.54	5418
TGGATG	1	4690
TGGTGG	1	3661

## Sheet: Citrus medica
Codon Pair	RSCPU	Num
GCTGCT	1.83	25915
GCTCCT	1.61	8582
GCTACT	1.67	7525
GCTGTT	1.78	19087
GCTTTT	1.26	11966
GCTAAT	1.41	9000
GCTGAT	1.5	22137
GCTCAT	1.35	7021
GCTTAT	1.3	8967
GCTTGT	1.22	6408
GCTTCT	2.05	15361
GCTTCA	1.6	11967
GCTCTT	1.55	12854
GCTTTG	1.55	12935
GCTATT	1.6	10103
GCTATG	1	6813
GCTTGG	1	5312
GCCGTT	1.5	3792
GCCAAT	1.26	7604
GCCGAT	1.26	3914
GCCCAT	1.29	2960
GCCTAT	1.21	3325
GCCTCT	1.53	5025
GCCAGA	2	3691
GCCAGG	1.57	2912
GCCCTT	1.52	5257
GCCTTG	1.66	5750
GCCATT	1.57	9822
GCCATG	1	7823
GCCTGG	1	1885
GCAGCT	1.62	14993
GCACCA	1.61	5827
GCAGTT	1.73	11263
GCATTT	1.42	12009
GCAAAT	1.38	13154
GCAGAT	1.49	12653
GCACAT	1.38	4458
GCATAT	1.33	6835
GCATCT	1.51	9253
GCATCA	1.59	9736
GCAAGA	2.22	7722
GCAAGG	1.82	6348
GCATTG	1.72	10338
GCAATT	1.54	12202
GCAATG	1	10974
GCATGG	1	4996
GCGGTT	1.51	2712
GCGTTT	1.34	2290
GCGAAT	1.33	2357
GCGGAT	1.38	3132
GCGCAT	1.31	1091
GCGTAT	1.21	1528
GCGAGA	1.76	1549
GCGAGG	1.99	1754
GCGTTG	1.62	2440
GCGATT	1.55	2327
GCGATG	1	2289
GCGTGG	1	1298
GGTGCT	1.79	12293
GGTCCT	1.66	5970
GGTACT	1.58	4372
GGTGTT	1.83	12507
GGTTTT	1.25	10007
GGTAAT	1.27	6470
GGTAAA	1.28	6653
GGTGAT	1.4	16657
GGTGAA	1.25	13435
GGTCAT	1.32	5460
GGTTAT	1.27	7110
GGTTCT	1.88	10186
GGTTCA	1.59	8583
GGTAGA	1.69	4232
GGTTTG	1.63	8601
GGTATG	1	3799
GGTTGG	1	4293
GGCCCT	1.6	3274
GGCGTT	1.52	2952
GGCAAT	1.24	7560
GGCGAT	1.21	3502
GGCCAT	1.24	4263
GGCAGA	1.71	3778
GGCCTT	1.54	5653
GGCTTG	1.52	5576
GGCATT	1.5	7943
GGCATG	1	6063
GGCTGG	1	3118
GGAGCT	1.74	9962
GGAACT	1.63	8511
GGAGTT	1.74	10090
GGATTT	1.34	10570
GGAAAT	1.31	13878
GGAGAT	1.43	13823
GGACAT	1.34	4131
GGATAT	1.28	6231
GGAAGA	2.52	8757
GGAAGG	1.77	6157
GGATTG	1.71	7764
GGAATT	1.57	11136
GGAATG	1	8888
GGATGG	1	5003
GGGGCT	1.61	4631
GGGGTT	1.88	6092
GGGTTT	1.36	7906
GGGAAT	1.32	7826
GGGGAT	1.43	7732
GGGCAT	1.34	3792
GGGTAT	1.26	3978
GGGTGT	1.24	2011
GGGAGA	2.03	4320
GGGAGG	1.86	3947
GGGCTT	1.59	5618
GGGTTG	1.51	5335
GGGATT	1.64	7445
GGGATG	1	5438
GGGTGG	1	2806
GGGTAA	1.6	183
CCTGCT	1.79	10746
CCTCCT	1.61	10666
CCTACT	1.61	4576
CCTGTT	1.73	10759
CCTAAT	1.4	7127
CCTGAT	1.53	15100
CCTCAT	1.32	5625
CCTTAT	1.24	5923
CCTTGT	1.22	3597
CCTTCT	1.91	10423
CCTTCA	1.77	9684
CCTCTT	1.53	8076
CCTATT	1.54	5291
CCTATG	1	3581
CCTTGG	1	3434
CCCCCA	1.55	2720
CCCGTT	1.52	1874
CCCAAT	1.21	5017
CCCGAT	1.23	2628
CCCCAT	1.29	2114
CCCAGA	2.03	2361
CCCTTG	1.73	3197
CCCATG	1	3460
CCCTGG	1	1209
CCAGCT	1.68	8073
CCACCA	1.75	9985
CCAACT	1.53	7276
CCAGTT	1.77	8359
CCATTT	1.4	9330
CCAAAT	1.37	11609
CCAGAT	1.5	10553
CCACAT	1.41	3880
CCATAT	1.33	5207
CCATCT	1.59	8945
CCATCA	1.64	9204
CCAAGA	2.25	5733
CCAAGG	1.74	4435
CCATTG	1.69	6948
CCAATT	1.56	8402
CCAATG	1	6361
CCATGG	1	4180
CCGGTT	1.51	2814
CCGTTT	1.34	2451
CCGAAT	1.28	2545
CCGGAT	1.35	3323
CCGCAT	1.28	1275
CCGAGA	1.85	1544
CCGAGG	1.74	1456
CCGTTG	1.59	2324
CCGATG	1	1650
CCGTGG	1	1331
ACTGCT	1.76	12419
ACTCCT	1.57	7221
ACTACT	1.71	5170
ACTGTT	1.67	11062
ACTAAT	1.39	5858
ACTGAT	1.5	14478
ACTCAT	1.33	5059
ACTTAT	1.21	5554
ACTTCT	1.84	9092
ACTTCA	1.7	8380
ACTATT	1.55	5595
ACTATG	1	3706
ACTTGG	1	3782
ACTTGA	1.63	380
ACCCCA	1.65	3324
ACCGAT	1.26	2939
ACCCAT	1.2	2486
ACCAGA	2.03	3033
ACCATG	1	4652
ACCTGG	1	1417
ACCTGA	1.5	162
ACAGCT	1.64	8159
ACACCA	1.66	5185
ACAACA	1.52	6925
ACAGTT	1.69	7639
ACATTT	1.37	8737
ACAAAT	1.33	9957
ACAGAT	1.46	8911
ACACAT	1.36	3193
ACATAT	1.26	4875
ACATCA	1.55	7127
ACAAGA	2.32	5481
ACAAGG	1.82	4307
ACATTG	1.63	6363
ACAATT	1.51	8402
ACAATG	1	7151
ACATGG	1	4240
ACGTTT	1.31	2046
ACGAAT	1.27	1962
ACGGAT	1.33	2782
ACGCAT	1.27	1082
ACGAGA	1.87	1449
ACGAGG	1.92	1490
ACGATG	1	2073
ACGTGG	1	1552
GTTGCT	1.78	18477
GTTCCT	1.68	10315
GTTACT	1.57	6436
GTTGTT	1.73	17710
GTTAAT	1.36	9172
GTTGAT	1.52	25780
GTTCAT	1.38	8004
GTTTAT	1.26	8628
GTTTGT	1.21	5746
GTTTCT	1.98	13550
GTTTCA	1.63	11123
GTTAGA	1.51	5072
GTTCTT	1.61	12997
GTTTTG	1.56	12573
GTTATT	1.58	9665
GTTATG	1	6489
GTTTGG	1	5312
GTCCCT	1.53	3527
GTCACT	1.51	5310
GTCAAT	1.28	7253
GTCGAT	1.25	3637
GTCCAT	1.27	3040
GTCTCT	1.56	5165
GTCAGA	1.87	3385
GTCTTG	1.57	4601
GTCATG	1	5333
GTCTGG	1	2052
GTAGCT	1.63	5921
GTAACT	1.56	4195
GTAGTT	1.59	4757
GTATTT	1.33	5510
GTAAAT	1.38	6360
GTAGAT	1.43	6886
GTACAT	1.36	2698
GTATAT	1.36	3576
GTATCT	1.63	4581
GTATCA	1.68	4705
GTAAGA	1.96	2864
GTATTG	1.55	4278
GTAATT	1.57	5345
GTAATG	1	4676
GTATGG	1	2393
GTGGTT	1.52	8443
GTGTTT	1.33	7870
GTGAAT	1.32	8982
GTGGAT	1.41	12188
GTGCAT	1.33	4431
GTGAGA	2.04	5128
GTGAGG	2.13	5370
GTGCTT	1.65	7713
GTGATT	1.56	8818
GTGATG	1	7425
GTGTGG	1	3237
TTTGCT	1.74	16429
TTTCCT	1.66	9101
TTTACT	1.56	6026
TTTGTT	1.64	16679
TTTAAT	1.29	8386
TTTGAT	1.47	25550
TTTCAT	1.34	7874
TTTTAT	1.21	7416
TTTTCT	1.85	11457
TTTTCA	1.59	9819
TTTAGA	1.52	4680
TTTCTT	1.75	12491
TTTATG	1	6392
TTTTGG	1	5735
TTCGCT	1.53	2524
TTCCCT	1.6	5586
TTCACT	1.58	7499
TTCAAT	1.22	11065
TTCGAT	1.26	4505
TTCCAT	1.27	5035
TTCTCT	1.57	8915
TTCAGA	1.88	5408
TTCAGG	1.51	4336
TTCTTG	1.89	9914
TTCATG	1	7708
TTCTGG	1	4236
AATGCT	1.68	17621
AATCCT	1.61	10380
AATACT	1.56	6404
AATGTT	1.58	16657
AATTTT	1.21	12471
AATAAT	1.35	13903
AATGAT	1.41	22578
AATCAT	1.3	7782
AATTAT	1.24	8854
AATTCT	1.81	13208
AATTCA	1.65	12010
AATAGA	1.67	5413
AATCTT	1.52	13239
AATTTG	1.64	14310
AATATT	1.57	11952
AATATG	1	8684
AATTGG	1	5737
AACCAT	1.25	4574
AACAGA	1.99	5644
AACTTG	1.84	8951
AACATG	1	8569
AACTGG	1	4499
AAAGCT	1.65	16024
AAAGTT	1.73	15126
AAATTT	1.28	12584
AAAAAT	1.35	14425
AAAGAT	1.44	21795
AAACAT	1.27	6339
AAATAT	1.3	9170
AAATCT	1.54	12130
AAATCA	1.5	11858
AAAAGA	2.05	9986
AAAAGG	1.65	8030
AAAATT	1.5	13938
AAAATG	1	12114
AAATGG	1	8200
AAGGCT	1.58	13048
AAGCCT	1.51	9359
AAGGTT	1.68	13418
AAGTTT	1.23	12376
AAGAAT	1.25	16686
AAGGAT	1.38	18887
AAGCAT	1.3	9077
AAGAGA	2.11	11955
AAGAGG	1.73	9796
AAGCTT	1.71	16800
AAGATT	1.53	15443
AAGATG	1	11964
AAGTGG	1	5849
GATGCT	1.73	23780
GATCCT	1.64	12820
GATACT	1.52	8359
GATGTT	1.71	22967
GATTTT	1.32	18090
GATAAT	1.37	14886
GATGAT	1.48	39943
GATCAT	1.36	10545
GATTAT	1.25	11249
GATTCT	1.92	16191
GATTCA	1.53	12874
GATAGA	1.72	7505
GATTTG	1.71	17445
GATATT	1.58	16663
GATATG	1	11446
GATTGG	1	8016
GACAAT	1.23	10278
GACCAT	1.32	4392
GACAGA	1.99	5617
GACTTG	1.98	9072
GACATT	1.51	10416
GACATG	1	9831
GACTGG	1	4464
GAAGCT	1.71	22330
GAAACT	1.58	12931
GAAGTT	1.73	18333
GAATTT	1.35	14236
GAAAAT	1.42	22362
GAAGAT	1.48	30313
GAACAT	1.39	6931
GAATAT	1.35	9515
GAAAGA	2.36	11593
GAAAGG	1.72	8458
GAACTT	1.51	12510
GAAATT	1.6	18662
GAAATG	1	15859
GAATGG	1	7074
GAGGCT	1.59	12873
GAGGTT	1.72	13290
GAGTTT	1.26	12977
GAGAAT	1.35	17031
GAGGAT	1.43	19745
GAGCAT	1.31	8152
GAGAGA	2.2	11372
GAGAGG	1.93	9973
GAGCTT	1.68	15629
GAGATT	1.53	15764
GAGATG	1	13766
GAGTGG	1	5487
CATGCT	1.67	8906
CATCCT	1.55	6325
CATGTT	1.63	8847
CATTTT	1.28	7892
CATAAT	1.34	5729
CATGAT	1.46	11602
CATCAT	1.34	6704
CATTAT	1.23	4659
CATTCT	1.92	6875
CATTCA	1.6	5728
CATAGA	1.52	3213
CATTTG	1.56	7393
CATATT	1.57	5965
CATATG	1	4051
CATTGG	1	3019
CACGTG	1.51	2086
CACAGA	1.73	3106
CACTTG	1.85	4354
CACATG	1	4530
CACTGG	1	2279
CACTGA	1.52	214
CAAGCT	1.63	10347
CAACCA	1.55	5857
CAAGTT	1.64	10344
CAATTT	1.3	7857
CAAAAT	1.26	12345
CAAGAT	1.42	12985
CAAGAA	1.2	16428
CAACAT	1.33	5518
CAATAT	1.28	5184
CAATCT	1.54	7593
CAAAGA	2.22	7342
CAAAGG	1.64	5431
CAAATT	1.52	9751
CAAATG	1	8910
CAATGG	1	4124
CAGGCT	1.62	6854
CAGGTT	1.75	7546
CAGTTT	1.27	8370
CAGAAT	1.33	9718
CAGGAT	1.42	8112
CAGCAT	1.32	6002
CAGAGA	2.05	6362
CAGAGG	1.72	5348
CAGCTT	1.63	9827
CAGATT	1.53	8363
CAGATG	1	7443
CAGTGG	1	3931
TATGCT	1.66	10664
TATCCT	1.6	5495
TATACT	1.52	3693
TATGTT	1.66	10168
TATTTT	1.25	7748
TATAAT	1.34	6719
TATGAT	1.45	15393
TATCAT	1.34	4806
TATTAT	1.24	5683
TATTCT	1.73	6065
TATTCA	1.58	5531
TATAGA	1.57	3393
TATCTT	1.6	7488
TATTTG	1.55	7289
TATATG	1	4573
TATTGG	1	3642
TACCCA	1.53	3070
TACAAT	1.22	7969
TACCAT	1.3	3356
TACAGA	2.05	4392
TACAGG	1.53	3275
TACTTG	2.1	6598
TACATG	1	6604
TACTGG	1	2980
TGTGCT	1.74	6366
TGTCCT	1.55	3333
TGTGTT	1.67	6190
TGTAAT	1.28	3854
TGTGAT	1.42	8950
TGTCAT	1.28	2560
TGTTAT	1.24	3137
TGTTCT	1.66	4576
TGTTCA	1.56	4314
TGTAGA	1.71	2431
TGTTTG	1.84	5297
TGTATG	1	2583
TGTTGG	1	2345
TGCCCT	1.51	3065
TGCACT	1.5	3218
TGCAAT	1.24	5805
TGCGAT	1.22	1768
TGCCAT	1.22	2826
TGCAGA	1.86	3194
TGCTTG	2.01	5496
TGCATG	1	4217
TGCTGG	1	2305
TCTGCT	1.83	15560
TCTCCT	1.59	10085
TCTACT	1.67	6204
TCTGTT	1.74	14582
TCTAAT	1.41	7985
TCTGAT	1.54	19351
TCTCAT	1.37	7235
TCTTAT	1.29	6050
TCTTCT	2.07	17758
TCTTCA	1.68	14382
TCTAGA	1.51	4461
TCTCTT	1.5	11132
TCTATG	1	5095
TCTTGG	1	4997
TCCACT	1.55	5068
TCCGTT	1.5	2489
TCCAAT	1.26	7708
TCCGAT	1.27	3828
TCCCAT	1.26	3009
TCCTCT	1.58	6677
TCCAGA	2.01	3591
TCCAGG	1.52	2715
TCCTTG	1.7	5625
TCCATT	1.52	7682
TCCATG	1	5936
TCCTGG	1	2100
TCAGCT	1.75	11202
TCACCA	1.6	6973
TCAACT	1.56	9397
TCAGTT	1.76	10165
TCATTT	1.37	11224
TCAAAT	1.36	14237
TCAGAT	1.48	13379
TCACAT	1.37	4475
TCATAT	1.35	5787
TCATCT	1.5	12636
TCATCA	1.74	14680
TCAAGA	2.49	8330
TCAAGG	1.84	6165
TCATTG	1.6	8642
TCAATG	1	8956
TCATGG	1	5252
TCGGCT	1.57	3090
TCGGTT	1.58	3014
TCGTTT	1.37	3290
TCGAAT	1.32	3011
TCGGAT	1.36	3909
TCGCAT	1.4	1523
TCGTAT	1.2	1670
TCGAGA	1.89	1956
TCGAGG	1.84	1913
TCGTTG	1.61	2867
TCGATG	1	2452
TCGTGG	1	1623
AGTGCT	1.75	9275
AGTCCT	1.6	5020
AGTACT	1.69	4502
AGTGTT	1.67	8496
AGTTTT	1.22	7514
AGTAAT	1.33	7039
AGTGAT	1.42	14159
AGTCAT	1.34	4238
AGTTAT	1.24	4788
AGTTCT	1.67	8412
AGTTCA	1.5	7579
AGTAGA	1.93	3808
AGTTTG	1.91	7908
AGTATT	1.52	4980
AGTATG	1	3497
AGTTGG	1	3143
AGCCCT	1.55	3651
AGCAAT	1.22	9041
AGCGAT	1.23	2557
AGCCAT	1.24	3459
AGCAGA	2.05	4662
AGCTTG	2.03	7210
AGCATG	1	5876
AGCTGG	1	2899
CGTGCT	1.7	4666
CGTCCT	1.59	2346
CGTGTT	1.67	4401
CGTAAT	1.34	2386
CGTGAT	1.4	5587
CGTCAT	1.27	1932
CGTTCT	1.73	2641
CGTTTG	1.56	3283
CGTATG	1	1495
CGTTGG	1	1523
CGTTGA	1.54	172
CGCCCT	1.57	1481
CGCCTT	1.53	2334
CGCATG	1	1950
CGCTGG	1	1096
CGCTGA	1.79	119
CGAGCT	1.63	3475
CGAGTT	1.7	3288
CGATTT	1.25	2617
CGAAAT	1.23	2999
CGAGAT	1.38	3544
CGACAT	1.3	1429
CGATAT	1.22	1865
CGAAGA	2.3	2898
CGATTG	1.52	2155
CGAATT	1.5	2878
CGAATG	1	2312
CGATGG	1	1443
CGGGTT	1.56	2003
CGGTTT	1.22	2660
CGGAAT	1.32	2257
CGGGAT	1.39	2424
CGGCAT	1.36	1844
CGGAGA	1.78	2048
CGGAGG	1.57	1804
CGGATG	1	2104
CGGTGG	1	1193
AGAGCT	1.68	8320
AGAACT	1.57	6055
AGAGTT	1.62	7678
AGATTT	1.29	7458
AGAAAT	1.26	10717
AGAGAT	1.37	11629
AGACAT	1.29	3277
AGATAT	1.25	5106
AGAAGA	2.66	9084
AGAAGG	1.72	5855
AGATTG	1.8	6957
AGAATG	1	7170
AGATGG	1	4565
AGGGCT	1.64	4958
AGGCCT	1.52	4567
AGGACT	1.55	4091
AGGGTT	1.75	5635
AGGTTT	1.27	5978
AGGAAT	1.25	7130
AGGGAT	1.38	7746
AGGCAT	1.32	4333
AGGAGA	2.18	6596
AGGAGG	1.85	5617
AGGCTT	1.72	6973
AGGATT	1.58	6707
AGGATG	1	5248
AGGTGG	1	2765
CTTGCT	1.76	15543
CTTCCT	1.67	10726
CTTACT	1.55	4940
CTTGTT	1.69	14807
CTTAAT	1.32	7255
CTTGAT	1.46	20394
CTTCAT	1.3	8520
CTTTAT	1.22	6540
CTTTCT	1.94	11103
CTTTCA	1.61	9248
CTTCTT	1.73	13871
CTTATG	1	5114
CTTTGG	1	4579
CTCGCT	1.51	2247
CTCCCT	1.57	3677
CTCACT	1.58	5152
CTCTCT	1.71	7174
CTCAGA	1.78	3729
CTCATG	1	4819
CTCTGG	1	2617
CTAGCT	1.59	4713
CTAGTT	1.62	3880
CTATTT	1.32	4266
CTAAAT	1.25	4703
CTAGAT	1.37	5135
CTACAT	1.34	2433
CTATAT	1.29	2717
CTATCT	1.56	3969
CTATCA	1.63	4157
CTAAGA	1.9	3078
CTAAGG	1.53	2480
CTAATG	1	3660
CTATGG	1	2145
CTGGCT	1.6	6031
CTGGTT	1.61	5912
CTGTTT	1.29	5525
CTGAAT	1.26	6736
CTGGAT	1.38	8413
CTGCAT	1.31	3986
CTGTAT	1.23	3430
CTGAGA	1.91	4539
CTGAGG	1.78	4240
CTGCTT	1.56	6409
CTGATG	1	5203
CTGTGG	1	2625
TTAGCT	1.65	7022
TTACCT	1.54	4614
TTAACT	1.51	4893
TTAGTT	1.68	5602
TTATTT	1.34	6344
TTAAAT	1.33	7117
TTAGAT	1.42	8263
TTACAT	1.32	3320
TTATAT	1.29	4385
TTATCT	1.58	6948
TTATCA	1.65	7246
TTAAGA	2.01	4558
TTAAGG	1.71	3873
TTAATG	1	4945
TTATGG	1	3314
TTGGCT	1.67	12331
TTGCCT	1.56	8368
TTGGTT	1.68	11993
TTGTTT	1.31	10603
TTGAAT	1.32	12905
TTGGAT	1.43	17088
TTGCAT	1.37	7418
TTGTAT	1.21	5948
TTGAGA	2.09	8652
TTGAGG	1.86	7689
TTGCTT	1.68	12266
TTGATT	1.5	11291
TTGATG	1	10623
TTGTGG	1	4904
ATTGCT	1.73	17402
ATTCCT	1.57	10589
ATTACT	1.64	6531
ATTGTT	1.66	16140
ATTAAT	1.32	8679
ATTGAT	1.45	24963
ATTCAT	1.35	7718
ATTTCT	1.85	11570
ATTTCA	1.59	9963
ATTAGA	1.58	5240
ATTCTT	1.58	12432
ATTTTG	1.52	11990
ATTATT	1.51	9215
ATTATG	1	6208
ATTTGG	1	5169
ATCCCA	1.51	4710
ATCCAT	1.21	3575
ATCAGA	2	4750
ATCTTG	1.58	5686
ATCATG	1	6193
ATCTGG	1	2579
ATAGCT	1.58	6388
ATACCA	1.55	4286
ATAGTT	1.61	5270
ATATTT	1.33	8686
ATAAAT	1.33	7353
ATAGAT	1.38	7169
ATACAT	1.32	3104
ATATAT	1.31	5693
ATATCT	1.63	6647
ATATCA	1.69	6911
ATAAGA	2.09	4221
ATAAGG	1.63	3301
ATATTG	1.72	6571
ATAATG	1	5655
ATATGG	1	4387
ATGGCT	1.61	14233
ATGGTT	1.56	10768
ATGTTT	1.27	8968
ATGAAT	1.3	11618
ATGGAT	1.37	16835
ATGCAT	1.36	6520
ATGTAT	1.21	6085
ATGAGA	2.15	7530
ATGAGG	1.74	6097
ATGCTT	1.76	11238
ATGATG	1	10833
ATGTGG	1	4844
TGGGCT	1.65	5515
TGGCCT	1.66	3664
TGGACT	1.54	4140
TGGGTT	1.76	6032
TGGTTT	1.25	5834
TGGAAT	1.29	7610
TGGGAT	1.4	8409
TGGCAT	1.29	3416
TGGAGA	2.22	5289
TGGAGG	1.71	4058
TGGCTT	1.64	6011
TGGATT	1.53	6230
TGGATG	1	5361
TGGTGG	1	4024
